# Supplementary material for: Investigating the prevalence of pathogenic variants in Saudi Arabian patients with familial cancer using a multigene next generation sequencing panel
Source: Oncotarget. 2023 Jun 12;14:580–94. doi: 10.18632/oncotarget.28457 (PMC10259259; doi:10.18632/oncotarget.28457)
Supplement: Supplementary file 2 [file oncotarget-14-28457-s002.xlsx]

## Sheet: Table S1 
Supplementary Table 1: Detailed patients cohort.
Sample number	Index ID	Relationship to proband	Group	ID Number	Color Barcode	Gender	Current Age (years)	Nationality	Area	Cancer Type 1	Age at diagnosis 1	Cancer Type 2	Age diagnosis 2	Other Personal History	Other Family History	Consanguinuity	Genetic Test Result	VUS	Gene1	Variant1 pHGVS	Variant1 cHGVS	Variant1 Classification	Zygosity1	Gene2	Variant2 cHGVS	Variant2 pHGVS	Variant2 Classification	Zygosity2	Gene3	Variant3 cHGVS	Variant3 pHGVS	Variant3 Classification	Zygosity3	Gene4	Variant4 cHGVS	Variant4 pHGVS	Variant4 Classification	Zygosity4	Gene5	Variant5 cHGVS	Variant5 pHGVS	Variant5 Classification	Zygosity5
1	438001651	Self	Index	1171651878	55751605051336	M	2	Saudi	South	Chloroid plexus carcinoma	not known	NA	NA	None described	1 sib with CPC	No	Positive	No	TP53	p.Arg267Trp	c.799C>T	Likely Pathogenic	Heterozygous	NA	NA	NA	NA	NA	NA	NA	NA	NA	NA	NA	NA	NA	NA	NA	NA	NA	NA	NA	NA
3	438001651	Father	High risk	1047418429	55751605050519	M	42	Saudi	South	not affected	NA	NA	NA	None described	2 children with CPC	Yes	Positive	No	TP53	p.Arg267Trp	c.799C>T	Likely Pathogenic	Homozygous	NA	NA	NA	NA	NA	NA	NA	NA	NA	NA	NA	NA	NA	NA	NA	NA	NA	NA	NA	NA
4	438001651	Mother	High risk	1005645799	55751605051354	F	32	Saudi	South	not affected	NA	NA	NA	None described	2 children with CPC	No	Negative	No	NA	NA	NA	NA	NA	NA	NA	NA	NA	NA	NA	NA	NA	NA	NA	NA	NA	NA	NA	NA	NA	NA	NA	NA	NA
5	438001651	Sister	High risk	1158775625	55751605051346	F	6	Saudi	South	not affected	NA	NA	NA	None described	2 sibs with CPC	No	Positive	No	TP53	p.Arg267Trp	c.799C>T	Likely Pathogenic	Heterozygous	NA	NA	NA	NA	NA	NA	NA	NA	NA	NA	NA	NA	NA	NA	NA	NA	NA	NA	NA	NA
6	438001651	Sister	High risk	1179640378	55751605052075	F	0.5	Saudi	South	not affected	NA	NA	NA	None described	2 sibs with CPC	No	Positive	No	TP53	p.Arg267Trp	c.799C>T	Likely Pathogenic	Heterozygous	NA	NA	NA	NA	NA	NA	NA	NA	NA	NA	NA	NA	NA	NA	NA	NA	NA	NA	NA	NA
7	438001651	Paternal Uncle	High risk	1047418411	55751605051332	M	41	Saudi	South	not affected	NA	NA	NA	None described	2 children of brother with CPC	Yes	Positive	Yes	TP53	p.Arg267Trp	c.799C>T	Likely Pathogenic	Heterozygous	BRCA2	c.7534C>T	p.Leu2512Phe	VUS	Heterozygous	NA	NA	NA	NA	NA	NA	NA	NA	NA	NA	NA	NA	NA	NA	NA
8	438001651	Paternal Aunt	High risk	1047418387	55751605052071	F	50	Saudi	South	not affected	NA	NA	NA	Fibroid Hysterectomy	2 children of brother with CPC	Yes	Positive	No	TP53	p.Arg267Trp	c.799C>T	Likely Pathogenic	Heterozygous	NA	NA	NA	NA	NA	NA	NA	NA	NA	NA	NA	NA	NA	NA	NA	NA	NA	NA	NA	NA
9	438001651	Paternal Aunt	High risk	1065665752	55751605050089	F	29	Saudi	South	not affected	NA	NA	NA	None described	2 children of brother with CPC	Yes	Negative	No	NA	NA	NA	NA	NA	NA	NA	NA	NA	NA	NA	NA	NA	NA	NA	NA	NA	NA	NA	NA	NA	NA	NA	NA	NA
10	438001651	Paternal Aunt	High risk	1047418395	55751605050418	F	40	Saudi	South	not affected	NA	NA	NA	None described	2 children of brother with CPC	Yes	Negative	No	NA	NA	NA	NA	NA	NA	NA	NA	NA	NA	NA	NA	NA	NA	NA	NA	NA	NA	NA	NA	NA	NA	NA	NA	NA
11	435035007	Self	Index	1150020707		F	7	Saudi	South	Medulloblastoma	not known	NA	NA	None described	None described	Yes	Negative	No	NA	NA	NA	NA	NA	NA	NA	NA	NA	NA	NA	NA	NA	NA	NA	NA	NA	NA	NA	NA	NA	NA	NA	NA	NA
12	429049407	Self	Index	116286111	55751605051331	F	14	Saudi	Riyadh-Central area	HGG/GBM	not known	NA	NA	None described	Paternal Uncle with lymphoma	No	Negative	No	NA	NA	NA	NA	NA	NA	NA	NA	NA	NA	NA	NA	NA	NA	NA	NA	NA	NA	NA	NA	NA	NA	NA	NA	NA
13	429049407	Father	High risk	1021452576	55751605052128	M	43	Saudi	Riyadh-Central area	not affected	NA	NA	NA	None described	Brother with lymphoma, daughter with GMB	No	Negative	No	NA	NA	NA	NA	NA	NA	NA	NA	NA	NA	NA	NA	NA	NA	NA	NA	NA	NA	NA	NA	NA	NA	NA	NA	NA
14	429049407	Mother	High risk	1024991869	55751605052103	F	42	Saudi	Riyadh-Central area	not affected	NA	NA	NA	None described	Daughter with GBM	No	Negative	No	NA	NA	NA	NA	NA	NA	NA	NA	NA	NA	NA	NA	NA	NA	NA	NA	NA	NA	NA	NA	NA	NA	NA	NA	NA
15	436048014	Self	Index	1152409643		M	7	Saudi	Eastern province	HGG/GBM	not known	NA	NA	None described	None described	No	Negative	No	NA	NA	NA	NA	NA	NA	NA	NA	NA	NA	NA	NA	NA	NA	NA	NA	NA	NA	NA	NA	NA	NA	NA	NA	NA
16	436048014	Sister	High risk	1157975382		F	6	Saudi	Eastern province	not affected	NA	NA	NA	None described	Brother with HGG/GBM	No	Negative	No	NA	NA	NA	NA	NA	NA	NA	NA	NA	NA	NA	NA	NA	NA	NA	NA	NA	NA	NA	NA	NA	NA	NA	NA	NA
17	436048014	Father	High risk	1071488603		M	35	Saudi	Eastern province	not affected	NA	NA	NA	None described	Son with HGG/GBM	No	Negative	No	NA	NA	NA	NA	NA	NA	NA	NA	NA	NA	NA	NA	NA	NA	NA	NA	NA	NA	NA	NA	NA	NA	NA	NA	NA
18	436048014	Mother	High risk	1073439695		F	23	Saudi	Eastern province	not affected	NA	NA	NA	None described	Son with HGG/GBM	No	Negative	No	NA	NA	NA	NA	NA	NA	NA	NA	NA	NA	NA	NA	NA	NA	NA	NA	NA	NA	NA	NA	NA	NA	NA	NA	NA
19	438026965	Mother	High risk	6687986	55751605051255	F	29	Syrian	Riyadh-Central area	not affected	NA	NA	NA	None described	2 sons with ??	Yes	Positive	No	BRCA2		c.7008-1G>C	Likely Pathogenic	Heterozygous	NA	NA	NA	NA	NA	NA	NA	NA	NA	NA	NA	NA	NA	NA	NA	NA	NA	NA	NA	NA
20	438026965	Father	High risk	2287366278	55751605051353	M	39	Syrian	Riyadh-Central area	not affected	NA	NA	NA	None described	2 sons with ??	Yes	Positive	No	BRCA2		c.7008-1G>C	Likely Pathogenic	Heterozygous	NA	NA	NA	NA	NA	NA	NA	NA	NA	NA	NA	NA	NA	NA	NA	NA	NA	NA	NA	NA
21	432022112	Father	High risk	1027913662	55751605050112	M	40	Saudi	South	not affected	NA	NA	NA	None described	Son with ??	Yes	Negative	No	NA	NA	NA	NA	NA	NA	NA	NA	NA	NA	NA	NA	NA	NA	NA	NA	NA	NA	NA	NA	NA	NA	NA	NA	NA
22	435023833	Mother	Relative with cancer	1016221465	55751605052102	F	40	Saudi	South	Thyroid	not known	NA	NA	None described	Son may have cancer	Yes	Negative	No	NA	NA	NA	NA	NA	NA	NA	NA	NA	NA	NA	NA	NA	NA	NA	NA	NA	NA	NA	NA	NA	NA	NA	NA	NA
23	438004057	Self	Index	438004057	55751605051345	F	5	Saudi	South	Constitutional MMR syndrome	not known	NA	NA	None described	None described	Yes	Positive	No	MSH6	p.Trp628*	c.1883G>A	Pathogenic	Homozygous	NA	NA	NA	NA	NA	NA	NA	NA	NA	NA	NA	NA	NA	NA	NA	NA	NA	NA	NA	NA
24	438004057	Father	High risk	1062185127	55751605050305	M	Not described	Saudi	South	not affected	NA	NA	NA	None described	Daughter with constitutional MMR syndrome	Yes	Positive	Yes	MSH6	p.Trp628*	c.1883G>A	Pathogenic	Heterozygous	APC	c.2870A>G	p.Lys957Arg	VUS	Heterozygous	NA	NA	NA	NA	NA	NA	NA	NA	NA	NA	NA	NA	NA	NA	NA
25	1011118286	Self	Index	1011118286	64721709630688	F	34	Saudi	North	Breast	34	NA	NA	None described	Pat cousin with leukemia d.15, dx.9	No	Negative + VUS	Yes	BMPR1A	p.Ser205Pro	c.613T>C	VUS	Heterozygous	NA	NA	NA	NA	NA	NA	NA	NA	NA	NA	NA	NA	NA	NA	NA	NA	NA	NA	NA	NA
28	438016654	Self	Index	438016654	63641709630653	F	23	Saudi	Riyadh-Central area	Breast	23	NA	NA	None described	Mat aunt age 55, dx.52. Mat grandfather with cancer ?gastric ?CRC d.75, dx.72. Mat cousin with breast cancer age 50's dx.30. and her daughter with leukemia dx.50's	not disclosed	Negative	No	NA	NA	NA	NA	NA	NA	NA	NA	NA	NA	NA	NA	NA	NA	NA	NA	NA	NA	NA	NA	NA	NA	NA	NA	NA
29	438016654	Mother	High risk	1032526343	74751709631532	F	67	Saudi	Riyadh-Central area	not affected	NA	NA	NA	None described	daughter with breast cancer age 23, dx.23. sister age 55, dx.52. Father with cancer ?gastric ?CRC d.75, dx.72. Niece with breast cancer age 50's dx.30. and her daughter with leukemia dx.50's	not disclosed	Negative	No	NA	NA	NA	NA	NA	NA	NA	NA	NA	NA	NA	NA	NA	NA	NA	NA	NA	NA	NA	NA	NA	NA	NA	NA	NA
30	438016654	Sister	High risk	1095780837	21491709630655	F	21	Saudi	Riyadh-Central area	not affected	NA	NA	NA	None described	Sister with breast cancer age 23, dx.23. Mat aunt age 55, dx.52. Mat grandfather with cancer ?gastric ?CRC d.75, dx.72. Mat cousin with breast cancer age 50's dx.30. and her daughter with leukemia dx.50's	not disclosed	Negative	No	NA	NA	NA	NA	NA	NA	NA	NA	NA	NA	NA	NA	NA	NA	NA	NA	NA	NA	NA	NA	NA	NA	NA	NA	NA
31	438016654	Brother	High risk	1040947804	31781709630611	M	32	Saudi	Riyadh-Central area	not affected	NA	NA	NA	None described	Sister with breast cancer age 23, dx.23. Mat aunt age 55, dx.52. Mat grandfather with cancer ?gastric ?CRC d.75, dx.72. Mat cousin with breast cancer age 50's dx.30. and her daughter with leukemia dx.50's	not disclosed	Negative	No	NA	NA	NA	NA	NA	NA	NA	NA	NA	NA	NA	NA	NA	NA	NA	NA	NA	NA	NA	NA	NA	NA	NA	NA	NA
32	438024276	Self	Index	438024276	438024276	F	1	Saudi	Eastern province	Chloroid plexus carcinoma	not known	NA	NA	None described	No family history	not disclosed	Negative	No	NA	NA	NA	NA	NA	NA	NA	NA	NA	NA	NA	NA	NA	NA	NA	NA	NA	NA	NA	NA	NA	NA	NA	NA	NA
33	438024276	Mother	High risk	437076236		F	25	Saudi	Eastern province	not affected	NA	NA	NA	None described	No family history	not disclosed	Negative	No	NA	NA	NA	NA	NA	NA	NA	NA	NA	NA	NA	NA	NA	NA	NA	NA	NA	NA	NA	NA	NA	NA	NA	NA	NA
34	436038079	Self	Index	436038079	54111709631481	M	3	Saudi	South	Multiple not described	not known	NA	NA	None described	father with CLL age 37. dx.37. Pat aunt with brain tumor ?malignancy age 48, dx.47. Pat cousin age 1 year with brain tumor dx.1 year. Pat great cousin with CLL age 50, dx.40	not disclosed	Negative	No	NA	NA	NA	NA	NA	NA	NA	NA	NA	NA	NA	NA	NA	NA	NA	NA	NA	NA	NA	NA	NA	NA	NA	NA	NA
35	436038079	Mother	High risk	1019729191	30041708455224	F	35	Saudi	South	not affected	NA	NA	NA	None described	Son with ALL age 3 years, dx.2	not disclosed	Negative	No	NA	NA	NA	NA	NA	NA	NA	NA	NA	NA	NA	NA	NA	NA	NA	NA	NA	NA	NA	NA	NA	NA	NA	NA	NA
36	436038079	Father	Relative with cancer	1004172134	42121708450715	M	35	Saudi	South	Chronic Lymphocytic Leukaemia	not known	NA	NA	None described	Son with ALL age 3 years, dx.2. sister with brain tumor ?malignancy age 48, dx.47. Nephew age 1 year with brain tumor dx.1 year. Pat cousin with CLL age 50, dx.40	not disclosed	Negative	No	NA	NA	NA	NA	NA	NA	NA	NA	NA	NA	NA	NA	NA	NA	NA	NA	NA	NA	NA	NA	NA	NA	NA	NA	NA
37	436038079	Sister	High risk	1154204679	51461708455594	F	7	Saudi	South	not affected	NA	NA	NA	None described	Brother with ALL age 3 years, dx.2. father with CLL age 37. dx.37. Pat aunt with brain tumor ?malignancy age 48, dx.47. Pat cousin age 1 year with brain tumor dx.1 year. Pat great cousin with CLL age 50, dx.40	not disclosed	Negative	No	NA	NA	NA	NA	NA	NA	NA	NA	NA	NA	NA	NA	NA	NA	NA	NA	NA	NA	NA	NA	NA	NA	NA	NA	NA
38	436038079	Sister	High risk	1142703477	58681708450751	F	10	Saudi	South	not affected	NA	NA	NA	None described	Brother with ALL age 3 years, dx.2. father with CLL age 37. dx.37. Pat aunt with brain tumor ?malignancy age 48, dx.47. Pat cousin age 1 year with brain tumor dx.1 year. Pat great cousin with CLL age 50, dx.40	not disclosed	Negative	No	NA	NA	NA	NA	NA	NA	NA	NA	NA	NA	NA	NA	NA	NA	NA	NA	NA	NA	NA	NA	NA	NA	NA	NA	NA
39	1035302221	Self	Index	1035302221	1035302221	F	53	Saudi	Riyadh-Central area	Breast	44	NA	NA	None described	Sister with breast cancer age 40 years, dx.30. Mother with breast cancer d.63, dx.60. Mat grandmother with esophagous cancer ?age. Mat great aunt with liver ca ?age. Mat great cousin with breast cancer d.?age. Mat great great cousin with cancer ?type and age	not disclosed	Positive	Yes	BRCA1	p.Arg1751*	c.5251C>T	Pathogenic	Heterozygous	APC	c.390T>A	p.Il31307Lys	Likely Pathogenic	Heterozygous	BRCA2	c.6058G>A	p.Glu2020Lys	VUS	Heterozygous	ATM	c.1516G>T	p.Gly506Cys	VUS	Heterozygous	NA	NA	NA	NA	NA
40	1035302221	son	High risk	1111133573	1111133573	M	18	Saudi	Riyadh-Central area	not affected	NA	NA	NA	None described	Mother with breast cancer age 53 years, dx.44. Mat aunt with breast cancer age 40, dx.30. Mat grandmother with breast cancer d.63, dx.60. Mat great grandmother with esophagous cancer ?age. Mat great great aunt with liver ca ?age. Mat great great cousin with breast cancer d.?age. Mat great great great cousin with cancer ?type and age	not disclosed	Negative + VUS	Yes	APC	p.Thr2807Ile	c.8420C>T	VUS	Heterozygous	NA	NA	NA	NA	NA	NA	NA	NA	NA	NA	NA	NA	NA	NA	NA	NA	NA	NA	NA	NA
41	1035302221	son	High risk	1108236579	1108236579	M	21	Saudi	Riyadh-Central area	not affected	NA	NA	NA	None described	Mother with breast cancer age 53 years, dx.44. Mat aunt with breast cancer age 40, dx.30. Mat grandmother with breast cancer d.63, dx.60. Mat great grandmother with esophagous cancer ?age. Mat great great aunt with liver ca ?age. Mat great great cousin with breast cancer d.?age. Mat great great great cousin with cancer ?type and age	not disclosed	Positive	Yes	BRCA1	p.Arg1751*	c.5251C>T	Pathogenic	Heterozygous	APC	c.3920T>A	p.Ile1307Lys	Likely Pathogenic	Heterozygous	APC	c.8420C>T	p.Thr2807Ile	VUS	Heterozygous	NA	NA	NA	NA	NA	NA	NA	NA	NA	NA
42	1035302221	Daughter	High risk	1035603057	1035603057	F	34	Saudi	Riyadh-Central area	not affected	NA	NA	NA	None described	Mother with breast cancer age 53 years, dx.44. Mat aunt with breast cancer age 40, dx.30. Mat grandmother with breast cancer d.63, dx.60. Mat great grandmother with esophagous cancer ?age. Mat great great aunt with liver ca ?age. Mat great great cousin with breast cancer d.?age. Mat great great great cousin with cancer ?type and age	not disclosed	Positive	Yes	BRCA1	p.Arg1751*	c.5251C>T	Pathogenic	Heterozygous	ATM	c.1516G>T	p.Gly506Cys	VUS	Heterozygous	BRCA2	c.6058G>A	p.Glu2020Lys	VUS	Heterozygous	NA	NA	NA	NA	NA	NA	NA	NA	NA	NA
43	1035302221	Son	High risk	1080772781	1080772781	M	25	Saudi	Riyadh-Central area	not affected	NA	NA	NA	None described	Mother with breast cancer age 53 years, dx.44. Mat aunt with breast cancer age 40, dx.30. Mat grandmother with breast cancer d.63, dx.60. Mat great grandmother with esophagous cancer ?age. Mat great great aunt with liver ca ?age. Mat great great cousin with breast cancer d.?age. Mat great great great cousin with cancer ?type and age	not disclosed	Negative + VUS	Yes	ATM	p.Gly506Cys	c.1516G>T	VUS	Heterozygous	NA	NA	NA	NA	NA	NA	NA	NA	NA	NA	NA	NA	NA	NA	NA	NA	NA	NA	NA	NA
44	1035302221	Sister	Relative with cancer	1048786253	1048786253	F	40	Saudi	Riyadh-Central area	Breast	37	NA	NA	None described	Sister with breast cancer age 53 years, dx.44. Mother with breast cancer d.63, dx.60. Mat grandmother with esophagous cancer ?age. Mat great aunt with liver ca ?age. Mat great cousin with breast cancer d.?age. Mat great great cousin with cancer ?type and age	not disclosed	Positive	No	BRCA1	p.Arg1751*	c.5251C>T	Pathogenic	Heterozygous	APC	c.3920T>A	p.Ile1307Lys	Likely Pathogenic	Heterozygous	NA	NA	NA	NA	NA	NA	NA	NA	NA	NA	NA	NA	NA	NA	NA
45	1035302221	Daughter	High risk	1061140677	1061140677	F	28	Saudi	Riyadh-Central area	not affected	NA	NA	NA	None described	Mother with breast cancer age 53 years, dx.44. Mat aunt with breast cancer age 40, dx.30. Mat grandmother with breast cancer d.63, dx.60. Mat great grandmother with esophagous cancer ?age. Mat great great aunt with liver ca ?age. Mat great great cousin with breast cancer d.?age. Mat great great great cousin with cancer ?type and age	not disclosed	Negative + VUS	Yes	APC	p.Thr2807Ile	c.8420C>T	VUS	Heterozygous	NA	NA	NA	NA	NA	NA	NA	NA	NA	NA	NA	NA	NA	NA	NA	NA	NA	NA	NA	NA
46	1035302221	nephew	High risk	1109556116	1109556116	M	18	Saudi	Riyadh-Central area	not affected	NA	NA	NA	None described	Mother with breast cancer age 40 years, dx.30. Mat aunt with breast cancer age 53, dx.44. Mat grandmother with breast cancer d.63, dx.60. Mat great grandmother with esophagous cancer ?age. Mat great great aunt with liver ca ?age. Mat great great cousin with breast cancer d.?age. Mat great great great cousin with cancer ?type and age	not disclosed	Positive	Yes	APC	p.Ile1307K	c.3920T>A	Likely Pathogenic	Heterozygous	APC	c.8240C>T	p.Thr2807Ile	VUS	Heterozygous	NA	NA	NA	NA	NA	NA	NA	NA	NA	NA	NA	NA	NA	NA	NA
124	290040147	Father	Relative with cancer	311488978		M	72	Saudi	Riyadh-central	Colon Cancer						not disclosed	Positive		APC	p.Ile1307Lys	c.3920T>A	Likely Pathogenic	Heterozygous
47	1013016207	Self	Index	1013016207	1013016207	F	32	Saudi	North	Breast	25	NA	NA	None described	Mat aunt with breast cancer age 61, dx.47. Mat great aunt with breast cancer age 78, dx.77. Female mat great cousin with pancreatic cancer d.40's, dx.40 years	not disclosed	Negative + VUS	Yes	BRCA2	p.Lys531Thr	c.1592A>C	VUS	Heterozygous	NA	NA	NA	NA	NA	NA	NA	NA	NA	NA	NA	NA	NA	NA	NA	NA	NA	NA	NA	NA
48	1013016207	Maternal Aunt	Relative with cancer	1066603620	1066603620	F	61	Saudi	North	Breast	47	NA	NA	None described	Niece with breast cancer age 32, dx.25. Mat aunt with breast cancer age 78, dx.77. Female mat cousin with pancreatic cancer d.40's, dx.40 years	not disclosed	Negative	No	NA	NA	NA	NA	NA	NA	NA	NA	NA	NA	NA	NA	NA	NA	NA	NA	NA	NA	NA	NA	NA	NA	NA	NA	NA
49	1069292777	Self	Index	1069292777	1069292777	F	46	Saudi	Riyadh-Central area	Breast	39	NA	NA	None described	Father, Nasopharyngeal cancer, d.38, dx.?. niece with brain cancer age 20, dx.6 years. Mat aunt with uterine cancer age 60, dx.47. Mat uncle age 70 with colon cancer dx.68. Mat male cousin with cancer ?vocal ? esophagous. and his sister with breast cancer dx.57	not disclosed	Negative + VUS	Yes	CDH1		c.387+5G>A	VUS	Heterozygous	NA	NA	NA	NA	NA	NA	NA	NA	NA	NA	NA	NA	NA	NA	NA	NA	NA	NA	NA	NA
50	1069292777	daughter	High risk	1107074450	1107074450	F	18	Saudi	Riyadh-Central area	not affected	NA	NA	NA	None described	Mother with breast cancer age 46, dx.39. Mat grandfather with Nasopharyngeal cancer, d.38, dx.?. Mat cousin with brain cancer age 20, dx.6 years. Mat aunt with uterine cancer age 60, dx.47. Mat great uncle age 70 with colon cancer dx.68. Mat male great cousin with cancer ?vocal ? esophagous. and his sister with breast cancer dx.57	not disclosed	Negative	No	NA	NA	NA	NA	NA	NA	NA	NA	NA	NA	NA	NA	NA	NA	NA	NA	NA	NA	NA	NA	NA	NA	NA	NA	NA
51	1029026059	Self	Index	1029026059	1029026059	F	39	Saudi	Riyadh-Central area	Breast	37	NA	NA	None described	sister with breast cancer age 37, dx.36. brother with benign brain tumor dx.45.	not disclosed	Negative	No	NA	NA	NA	NA	NA	NA	NA	NA	NA	NA	NA	NA	NA	NA	NA	NA	NA	NA	NA	NA	NA	NA	NA	NA	NA
52	1029026059	Daughter	High risk	1112379019	1112379019	F	18	Saudi	Riyadh-Central area	not affected	NA	NA	NA	None described	Mother breast cancer dx.37. Mat aunt with breast cancer age 37, dx.36. Mat uncle with benign brain tumor dx.45	not disclosed	Negative	No	NA	NA	NA	NA	NA	NA	NA	NA	NA	NA	NA	NA	NA	NA	NA	NA	NA	NA	NA	NA	NA	NA	NA	NA	NA
55	2063889101	Self	Non cancer patient	2063889101	2063889101	F	57	Syrian	Not described	not affected	NA	NA	NA	None described	No family history	not disclosed	Negative	No	NA	NA	NA	NA	NA	NA	NA	NA	NA	NA	NA	NA	NA	NA	NA	NA	NA	NA	NA	NA	NA	NA	NA	NA	NA
56	2043053129	Self	Index	2043053129	2043053129	F	53	Syrian	Not described	Breast	50	NA	NA	None described	Paternal aunt, brain cancer d.70, dx.70. Paternal cousin with breast cancer dx.50's.	not disclosed	Negative	No	NA	NA	NA	NA	NA	NA	NA	NA	NA	NA	NA	NA	NA	NA	NA	NA	NA	NA	NA	NA	NA	NA	NA	NA	NA
57	2043053129	Daughter	High risk	2093063036	2093063036	F	34	Syrian	Not described	not affected	NA	NA	NA	None described	Mother breast cancer age 53, dx.50. Mat great aunt, brain cancer d.70, dx.70. maternal great cousin with breast cancer dx.50's.	not disclosed	Negative	No	NA	NA	NA	NA	NA	NA	NA	NA	NA	NA	NA	NA	NA	NA	NA	NA	NA	NA	NA	NA	NA	NA	NA	NA	NA
58	2036026835	Self	Index	2036026835	2036026835	F	29	Syrian	Not described	Lymphoma	29	NA	NA	None described	Paternal uncle, retheral cancer, d.45.	not disclosed	Negative + VUS	Yes	BRIP	p.Arg403Gln	c.1208G>A	VUS	Heterozygous	NA	NA	NA	NA	NA	NA	NA	NA	NA	NA	NA	NA	NA	NA	NA	NA	NA	NA	NA	NA
59	1021728637	Self	Index	1021728637	1021728637	F	44	Saudi	South	Breast	39	NA	NA	None described	Maternal uncle dx CRC, as well as four of his offsprings (2 girls and 2 boys) with CRC. Maternal cousin with BC	not disclosed	Negative	No	NA	NA	NA	NA	NA	NA	NA	NA	NA	NA	NA	NA	NA	NA	NA	NA	NA	NA	NA	NA	NA	NA	NA	NA	NA
60	1063617359	Self	Index	1063617359	1063617359	F	64	Saudi	Riyadh-Central area	Uterine	62	Sarcoma	64	None described	Sister with breast cancer 63, dx.58. mother with cancer dx.80's	not disclosed	Negative + VUS	Yes	BRCA2	p.Pro41Leu	c.122C>T	VUS	Heterozygous						NA	NA	NA	NA	NA	NA	NA	NA	NA	NA	NA	NA	NA	NA	NA
61	1063617359	Daughter	High risk	1060203443	1060203443	F	42	Saudi	Riyadh-Central area	not affected	NA	NA	NA	None described	Mother 64 with uterine cancer dx.62, sarcoma dx.64. Mat aunt with breast cancer dx.58, and mat grandmother with cancer dx.80	not disclosed	Negative + VUS	Yes	BRCA2	p.Pro41Leu	c.122C>T	VUS	Heterozygous	NA	NA	NA	NA	NA	NA	NA	NA	NA	NA	NA	NA	NA	NA	NA	NA	NA	NA	NA	NA
62	438028135	Self	Index	438028135		F	40	Saudi	Riyadh-Central area	Breast	40	NA	NA	None described	Brother with Pancreas cancer dx.45 d.50, paternal unlce with ca dx.55 with paranasal sinus cancer	not disclosed	Negative	No	NA	NA	NA	NA	NA	NA	NA	NA	NA	NA	NA	NA	NA	NA	NA	NA	NA	NA	NA	NA	NA	NA	NA	NA	NA
63	439000823	Self	Index	439000823		M	25	Saudi	South	Colon	25	NA	NA	None described	Paternal aunt with ?mouth cancer dx.50 d.60	not disclosed	Negative	No	NA	NA	NA	NA	NA	NA	NA	NA	NA	NA	NA	NA	NA	NA	NA	NA	NA	NA	NA	NA	NA	NA	NA	NA	NA
64	439000823	Brother	High risk	1117451672	1117451672	M	22	Saudi	South	not affected	NA	NA	NA	None described	Brother with Colon cancer dx.25. Paternal aunt with ?mouth cancer dx.50 d.60	not disclosed	Negative + VUS	Yes	ATM		c.2251-3T>G	VUS	Heterozygous	APC	c.3485A>G	p.Tyr1162Cys	VUS	Heterozygous	NA	NA	NA	NA	NA	NA	NA	NA	NA	NA	NA	NA	NA	NA	NA
65	433042678	Self	Index	433042678	433042678	F	60	Saudi	Eastern proviance	Non papillary carcinoma	55	Nasopharyngeal ca	58	None described	sister with melanoma dx.30 d.35, father with leukemia dx.60 d.69	not disclosed	Negative	No	NA	NA	NA	NA	NA	NA	NA	NA	NA	NA	NA	NA	NA	NA	NA	NA	NA	NA	NA	NA	NA	NA	NA	NA	NA
66	433042678	Son	High risk	1076516473		M	26	Saudi	Eastern proviance	not affected	NA	NA	NA	None described	Mother age 60, NPC-RT dx.55. Mat aunt with melanoma dx.30 d.35, Mat grandfather with leukemia dx.60 d.69	not disclosed	Negative	No	NA	NA	NA	NA	NA	NA	NA	NA	NA	NA	NA	NA	NA	NA	NA	NA	NA	NA	NA	NA	NA	NA	NA	NA	NA
67	438028883	Self	Index	438028883	438028883	F	46	Saudi	Eastern proviance	Breast	46	NA	NA	None described	Father with thyroid papillary ca dx.50, and renal ca dx.60's. A cousin with brain ca dx.20 d.20. Uncle with CRC	not disclosed	Negative + VUS	Yes	MSH6	p.Cys615Phe	c.1844G>T	VUS	Heterozygous	NA	NA	NA	NA	NA	NA	NA	NA	NA	NA	NA	NA	NA	NA	NA	NA	NA	NA	NA	NA
68	438026504	Self	Index	438026504	438026504	F	31	Saudi	Riyadh-Central area	Breast	30	NA	NA	None described	Father with benign brain tumor. Paternal grandmother with leukemia dx.70s. Paternal cousin with benign brain tumor dx.19.	not disclosed	Negative	No	NA	NA	NA	NA	NA	NA	NA	NA	NA	NA	NA	NA	NA	NA	NA	NA	NA	NA	NA	NA	NA	NA	NA	NA	NA
69	438026504	Sister	High risk	1077772505	1077772505	F	25	Saudi	Riyadh-Central area	not affected	NA	NA	NA	None described	Sister 31 years, breast cancer dx.30. Father with benign brain tumor. Paternal grandmother with leukemia dx.70s. Paternal cousin with benign brain tumor dx.19.	not disclosed	Positive	No	APC	p.Ile1307Lys	c.3920T>A	Likely Pathogenic	Heterozygous	NA	NA	NA	NA	NA	NA	NA	NA	NA	NA	NA	NA	NA	NA	NA	NA	NA	NA	NA	NA
70	1103240915	Self	Index	1103240915	1103240915	F	38	Saudi	Riyadh-Central area	Colon	28	Melanoma	38	None described	Sister with LT posterior temporo parietal cystic tumor. Brother with colon cancer d.40 dx.28. Mother with colon cancer dx.38 d.41, and malignant non-hodgkin lymphoma dx.41.	not disclosed	Negative + VUS	Yes	MSH6	p.Thr1219Ile	c.3656C>T	VUS	Heterozygous	NA	NA	NA	NA	NA	NA	NA	NA	NA	NA	NA	NA	NA	NA	NA	NA	NA	NA	NA	NA
71	1103240915	Sister	High risk	1103240931		F	34	Saudi	Riyadh-Central area	not affected	NA	NA	NA	None described	Sister age 38, with colon cancer, dx.28 and melanoma dx.38. Sister with LT posterior temporo parietal cystic tumor. Brother with colon cancer d.40 dx.28. Mother with colon cancer dx.38 d.41, and malignant non-hodgkin lymphoma dx.41.	not disclosed	Negative	No	NA	NA	NA	NA	NA	NA	NA	NA	NA	NA	NA	NA	NA	NA	NA	NA	NA	NA	NA	NA	NA	NA	NA	NA	NA
72	1103240915	Son	High risk	1118461530		M	16	Saudi	Riyadh-Central area	not affected	NA	NA	NA	None described	Mother age 38, with colon cancer, dx.28 and melanoma dx.38. Mat aunt with LT posterior temporo parietal cystic tumor. Mat brother with colon cancer d.40 dx.28. Mat grandmother with colon cancer dx.38 d.41, and malignant non-hodgkin lymphoma dx.41.	not disclosed	Negative	No	NA	NA	NA	NA	NA	NA	NA	NA	NA	NA	NA	NA	NA	NA	NA	NA	NA	NA	NA	NA	NA	NA	NA	NA	NA
73	1000677995	Self	Index	1000677995		F	38	Saudi	North	Breast	37	NA	NA	None described	Maternal cousin with breast cancer dx.40	not disclosed	Negative + VUS	Yes	RAD51C	p.Ile144Thr	c.431T>C	VUS	Heterozygous	NA	NA	NA	NA	NA	NA	NA	NA	NA	NA	NA	NA	NA	NA	NA	NA	NA	NA	NA	NA
74	1021455397	Self	Index	1021455397	1021455397	F	32	Saudi	Eastern proviance	Breast	29	NA	NA	None described	Maternal aunt with uterine cancer dx.46	not disclosed	Negative	No	NA	NA	NA	NA	NA	NA	NA	NA	NA	NA	NA	NA	NA	NA	NA	NA	NA	NA	NA	NA	NA	NA	NA	NA	NA
75	1007357443	Self	Index	1007357443	1007357443	F	48	Saudi	Riyadh-Central area	Breast	35	NA	NA	None described	sistere with colon cancer dx.30, and her daughter with lung cancer dx.30 d.30. Maternal cousin with breast cancer dx.30. Maternal cousin with benign brain tumor dx.27. maternal great cousin with breast cancer dx.30	not disclosed	Negative	No	NA	NA	NA	NA	NA	NA	NA	NA	NA	NA	NA	NA	NA	NA	NA	NA	NA	NA	NA	NA	NA	NA	NA	NA	NA
76	1007357443	Daughter	High risk	1095247951	1095247951	F	23	Saudi	Riyadh-Central area	not affected	NA	NA	NA	None described	Mat aunt with Colon Ca 50 years, dx.30. and her daughter with lung cancer dx.30 d.30. Maternal great cousin with breast cancer dx.30. Maternal great cousin with benign brain tumor dx.27. maternal great great cousin with breast cancer dx.30	not disclosed	Negative + VUS	Yes	ATM	p.Val1506Met	c.4516G>A	VUS	Heterozygous	NA	NA	NA	NA	NA	NA	NA	NA	NA	NA	NA	NA	NA	NA	NA	NA	NA	NA	NA	NA
77	1085499380	Self	Index	1085499380	1085499380	F	25	Saudi	Riyadh-Central area	Breast	not known	NA	not known	Polycystic ovary	Maternal aunt benign brain tumor dx.40	not disclosed	Negative	No	NA	NA	NA	NA	NA	NA	NA	NA	NA	NA	NA	NA	NA	NA	NA	NA	NA	NA	NA	NA	NA	NA	NA	NA	NA
78	1085499380	Sister	High risk	1085499372	1085499372	F	26	Saudi	Riyadh-Central area	not affected	NA	NA	NA	Polycystic ovary	Maternal aunt benign brain tumor dx.40	not disclosed	Negative	No	NA	NA	NA	NA	NA	NA	NA	NA	NA	NA	NA	NA	NA	NA	NA	NA	NA	NA	NA	NA	NA	NA	NA	NA	NA
81	1017970250	Self	Index	1017970250	66721708455196	M	35	Saudi	Riyadh-Central area	Colon	34	NA	NA	None described	No family history	not disclosed	Positive	No	APC	p.Ile1307Lys	c.3920T>A	Likely Pathogenic	Heterozygous	NA	NA	NA	NA	NA	NA	NA	NA	NA	NA	NA	NA	NA	NA	NA	NA	NA	NA	NA	NA
82	1017970250	Father	High risk	1017970235	40991709631543	M	64	Saudi	Riyadh-Central area	not affected	NA	NA	NA	None described	No family history	not disclosed	Positive	Yes	APC	p.Ile1307Lys	c.3920T>A	Likely Pathogenic	Heterozygous	ATM	c.3899A>G	p.Tyr1300Cys	VUS	Heterozygous	NA	NA	NA	NA	NA	NA	NA	NA	NA	NA	NA	NA	NA	NA	NA
83	429043067	Self	Index	429043067	28751708455178	F	33	Saudi	South	Breast	30	NA	NA	None described	Mother age 60 with breast cancer dx.59. Mat grandmother with liver ca dx.80. Mat uncle with benign brain tumor age 58, dx.52. Pat cousin with breast cancer age 50, dx.48. Pat grandfather with colon cancer dx.90's	not disclosed	Negative	No	NA	NA	NA	NA	NA	NA	NA	NA	NA	NA	NA	NA	NA	NA	NA	NA	NA	NA	NA	NA	NA	NA	NA	NA	NA
84	429043067	Mother	Relative with cancer	438019618	18771708455231	F	60	Saudi	South	Breast	59	NA	NA	None described	Daughter age 33 with breast cancer dx.30. Brother with benign brain tumor age 58, dx.52. Mother with liver cancer dx.80	not disclosed	Negative	No	NA	NA	NA	NA	NA	NA	NA	NA	NA	NA	NA	NA	NA	NA	NA	NA	NA	NA	NA	NA	NA	NA	NA	NA	NA
85	438023888	Self	Index	1065956847	30171708455221	F	38	Saudi	Riyadh-Central area	Breast	38	NA	NA	None described	Mother age 60 with breast cancer dx.60, maternal aunt 49 with breast cancer dx.49. Mat grandmother, age 80's, dx.70. Mat great cousin age 40, breast cancer.	not disclosed	Positive	No	BRCA2	p.Asn1596Ilefs*21	c.4787del	Pathogenic	Heterozygous	NA	NA	NA	NA	NA	NA	NA	NA	NA	NA	NA	NA	NA	NA	NA	NA	NA	NA	NA	NA
86	436019191	Self	Index	1052447404	64281708451696	F	35	Saudi	North	Ovarian	32	NA	NA	None described	Mat grandmother d.76, uterine cancer, dx.75. Mat male cousin, age 32, sarcoma, dx. 32	not disclosed	Positive	No	BRCA1	p.Leu1844Serfs*11	c.5530del	Pathogenic	Heterozygous	APC	c.3920T>A	p.Ile1307Lys	Likely Pathogenic	Heterozygous	NA	NA	NA	NA	NA	NA	NA	NA	NA	NA	NA	NA	NA	NA	NA
87	1123849414	Self	Index	1123849414	1123849414	F	55	Saudi	South	Breast	55	NA	NA	None described	Sister died in her 70's with breast cancer	not disclosed	Negative	No	NA	NA	NA	NA	NA	NA	NA	NA	NA	NA	NA	NA	NA	NA	NA	NA	NA	NA	NA	NA	NA	NA	NA	NA	NA
88	1123849414	Son	High risk	1073067413	1073067413	M	27	Saudi	South	not affected	NA	NA	NA	None described	Mother , age 55, breast cancer. Mat aunt with breast cancer, died in her 70's.	not disclosed	Negative	No	NA	NA	NA	NA	NA	NA	NA	NA	NA	NA	NA	NA	NA	NA	NA	NA	NA	NA	NA	NA	NA	NA	NA	NA	NA
89	437016066	Self	Index	2313982932	44631709630656	F	33	Yamani	Not described	Breast	32	NA	NA	None described	No family history	not disclosed	Negative + VUS	Yes	ATM	p.Gly1302Val	c.3905G>T	VUS	Heterozygous	NA	NA	NA	NA	NA	NA	NA	NA	NA	NA	NA	NA	NA	NA	NA	NA	NA	NA	NA	NA
90	2204262113	Self	Index	2204262113	47751709630696	F	44	Egypt	Not described	Breast	40	NA	NA	None described	Sister, age 40, with lymphoma dx.37. Father with cementoma dx.30, died at age 74.	not disclosed	Negative + VUS	Yes	ATM		c.*20C>A	VUS	Heterozygous	NA	NA	NA	NA	NA	NA	NA	NA	NA	NA	NA	NA	NA	NA	NA	NA	NA	NA	NA	NA
91	2194499675	Self	Index	2194499675	64301709630726	F	52	Egypt	Not described	Breast	36	NA	NA	None described	None described	not disclosed	Negative	No	NA	NA	NA	NA	NA	NA	NA	NA	NA	NA	NA	NA	NA	NA	NA	NA	NA	NA	NA	NA	NA	NA	NA	NA	NA
92	2039142084	Self	Index	2039142084	55431708451803	F	47	Palestine	Not described	Breast	not known	NA	NA	None described	None described	not disclosed	Positive	Yes	BRCA2	p.Cys1853Leufs*5	c.5557dup	Pathogenic	Heterozygous	APC	c.2629G>A	p.Gly877Ser	VUS	Heterozygous	NA	NA	NA	NA	NA	NA	NA	NA	NA	NA	NA	NA	NA	NA	NA
93	2039142084	Niece	High risk	2207149143	40191708451960	F	18	Palestine	Not described	not affected	NA	NA	NA	None described	None described	not disclosed	Negative + VUS	Yes	APC	p.Gly877Ser	c.2629G>A	VUS	Heterozygous	NA	NA	NA	NA	NA	NA	NA	NA	NA	NA	NA	NA	NA	NA	NA	NA	NA	NA	NA	NA
94	2039142084	Sister	High risk	2060193105	62751708451818	F	42	Palestine	Not described	not affected	NA	NA	NA	None described	None described	not disclosed	Positive	No	BRCA2	p.Cys1853Leufs*5	c.5557dup	Pathogenic	Heterozygous	NA	NA	NA	NA	NA	NA	NA	NA	NA	NA	NA	NA	NA	NA	NA	NA	NA	NA	NA	NA
95	2039142084	Cousin	Relative with cancer	2011180136	20371709630643	F	70	Palestine	Not described	Breast	not known	NA	NA	None described	None described	not disclosed	Positive	No	BRCA2	p.Cys1853Leufs*5	c.5557dup	Pathogenic	Heterozygous	NA	NA	NA	NA	NA	NA	NA	NA	NA	NA	NA	NA	NA	NA	NA	NA	NA	NA	NA	NA
96	431006159	Self	Index	431006159	6249171203156	F	76	Saudi	Riyadh-central area	Papillary thyroid carcinoma	not known	NA	NA	None described	None described	not disclosed	Negative	No	NA	NA	NA	NA	NA	NA	NA	NA	NA	NA	NA	NA	NA	NA	NA	NA	NA	NA	NA	NA	NA	NA	NA	NA	NA
97	431006159	Son	High risk	1024873299	29021712103084	M	Not described	Saudi	Riyadh-central area	not affected	NA	NA	NA	None described	None described	not disclosed	Negative	No	NA	NA	NA	NA	NA	NA	NA	NA	NA	NA	NA	NA	NA	NA	NA	NA	NA	NA	NA	NA	NA	NA	NA	NA	NA
98	1089647141	Self	Index	1089647141	45221709630638	F	28	Saudi	North	Von Hippel-Lindau syndrome	not known	NA	NA	None described	None described	not disclosed	Negative	No	NA	NA	NA	NA	NA	NA	NA	NA	NA	NA	NA	NA	NA	NA	NA	NA	NA	NA	NA	NA	NA	NA	NA	NA	NA
99	1001163227	Self	Index	1001163227	40361709631485	M	77	Saudi	Riyadh-central area	Colon	76	Liver cancer	76	None described	None described	not disclosed	Negative + VUS	Yes	MLH1	p.Ala31Cys	c.91_92delGCinsTG	VUS	Heterozygous	BRCA2	c.7628A>G	p.Tyr2543Cys	VUS	Heterozygous	NA	NA	NA	NA	NA	NA	NA	NA	NA	NA	NA	NA	NA	NA	NA
100	1001163227	Son	High risk	1001163268	59261709630548	M	41	Saudi	Riyadh-central area	not affected	NA	NA	NA	None described	None described	not disclosed	Negative + VUS	Yes	MLH1	p.Ala31Cys	c.91_92delGCinsTG	VUS	Heterozygous	BRCA2	c.122C>T	p.Pro41Leu	VUS	Heterozygous	NA	NA	NA	NA	NA	NA	NA	NA	NA	NA	NA	NA	NA	NA	NA
101	428055595	Self	Index	428055595	41071708450685	F	46	Saudi	Eastern provinace	Breast	not known	NA	NA	None described	None described	not disclosed	Negative	No	NA	NA	NA	NA	NA	NA	NA	NA	NA	NA	NA	NA	NA	NA	NA	NA	NA	NA	NA	NA	NA	NA	NA	NA	NA
102	439014619	Self	Index	1062753106	64741709630568	M	29	Saudi	North	Colon	29	NA	NA	None described	None described	not disclosed	Positive	Yes	APC	p.Gln1062*	c.3183_3187delACAAA	Pathogenic	Heterozygous	PALB2	c.1102A>T	p.Asn368Tyr	VUS	Heterozygous	NA	NA	NA	NA	NA	NA	NA	NA	NA	NA	NA	NA	NA	NA	NA
103	439014619	Father	Relative with cancer	1045383989	28191709630728	M	53	Saudi	North	Colon	not known	NA	NA	None described	None described	not disclosed	Positive	No	APC	p.Gln1062*	c.3183_3187delACAAA	Pathogenic	Heterozygous	NA	NA	NA	NA	NA	NA	NA	NA	NA	NA	NA	NA	NA	NA	NA	NA	NA	NA	NA	NA
104	439014619	Mother	High risk	1018846178	35461708451719	F	57	Saudi	North	not affected	NA	NA	NA	None described	None described	not disclosed	Negative + VUS	Yes	PALB2	p.Asn368Tyr	c.1102A>T	VUS	Heterozygous	NA	NA	NA	NA	NA	NA	NA	NA	NA	NA	NA	NA	NA	NA	NA	NA	NA	NA	NA	NA
105	439014619	Brother	High risk	1067777076	16251709630635	M	28	Saudi	North	not affected	NA	NA	NA	None described	None described	not disclosed	Positive	Yes	APC	p.Gln1062*	c.3183_3187delACAAA	Pathogenic	Heterozygous	PALB2	c.1102A>T	p.Asn368Tyr	VUS	Heterozygous	NA	NA	NA	NA	NA	NA	NA	NA	NA	NA	NA	NA	NA	NA	NA
106	439014619	Sister	High risk	1076909421	12001709630710	F	27	Saudi	North	not affected	NA	NA	NA	None described	None described	not disclosed	Positive	Yes	APC	p.Gln1062*	c.3183_3187delACAAA	Pathogenic	Heterozygous	PALB2	c.1102A>T	p.Asn368Tyr	VUS	Heterozygous	NA	NA	NA	NA	NA	NA	NA	NA	NA	NA	NA	NA	NA	NA	NA
107	439014619	Sister	High risk	1083327773	61461709630722	F	24	Saudi	North	not affected	NA	NA	NA	None described	None described	not disclosed	Negative	No	NA	NA	NA	NA	NA	NA	NA	NA	NA	NA	NA	NA	NA	NA	NA	NA	NA	NA	NA	NA	NA	NA	NA	NA	NA
108	439014619	Sister	High risk	1095549174	15881709630721	F	22	Saudi	North	not affected	NA	NA	NA	None described	None described	not disclosed	Negative	No	NA	NA	NA	NA	NA	NA	NA	NA	NA	NA	NA	NA	NA	NA	NA	NA	NA	NA	NA	NA	NA	NA	NA	NA	NA
109	439014619	Brother	High risk	1105294738	21841708451732	M	18	Saudi	North	not affected	NA	NA	NA	None described	None described	not disclosed	Negative + VUS	Yes	PALB2	p.Asn368Tyr	c.1102A>T	VUS	Heterozygous	NA	NA	NA	NA	NA	NA	NA	NA	NA	NA	NA	NA	NA	NA	NA	NA	NA	NA	NA	NA
110	436006220	Father	High risk	1009434315	30491709630708	M	37	Saudi	Riyadh-central area	not affected	NA	NA	NA	None described	None described	not disclosed	Positive	No	PMS2	p.Gln536*	c.1606C>T	Pathogenic	Heterozygous	NA	NA	NA	NA	NA	NA	NA	NA	NA	NA	NA	NA	NA	NA	NA	NA	NA	NA	NA	NA
111	436006220	Mother	High risk	1028184800	58141709630680	F	34	Saudi	Riyadh-central area	not affected	NA	NA	NA	None described	None described	not disclosed	Positive	Yes	PMS2	p.Gln536*	c.1606C>T	Pathogenic	Heterozygous	APC	c.7646G>A	p.Arg2549His	VUS	Heterozygous	MSH2	c.832G>A	p.Glu278Lys	VUS	Heterozygous	NA	NA	NA	NA	NA	NA	NA	NA	NA	NA
112	436006220	Brother	High risk	1009434315	46221709630592	M	3	Saudi	Riyadh-central area	not affected	NA	NA	NA	None described	None described	not disclosed	Negative + VUS	Yes	APC	p.Arg2549His	c.7646G>A	VUS	Heterozygous	NA	NA	NA	NA	NA	NA	NA	NA	NA	NA	NA	NA	NA	NA	NA	NA	NA	NA	NA	NA
113	436006220	Brother	High risk	1137099329	27811709630724	M	11	Saudi	Riyadh-central area	not affected	NA	NA	NA	None described	None described	not disclosed	Negative	No	NA	NA	NA	NA	NA	NA	NA	NA	NA	NA	NA	NA	NA	NA	NA	NA	NA	NA	NA	NA	NA	NA	NA	NA	NA
114	1086905559	Self	Index	1086905559	58121709631561	F	51	Saudi	Eastern provinace	Ovarian	not known	NA	NA	None described	None described	not disclosed	Positive	No	BRCA1	p.Ala1708Glu	c.5123C>A	Pathogenic	Heterozygous	NA	NA	NA	NA	NA	NA	NA	NA	NA	NA	NA	NA	NA	NA	NA	NA	NA	NA	NA	NA
115	1086905559	Sister	Relative with cancer	1067332112	72481708455590	F	41	Saudi	Eastern provinace	Breast	not known	NA	NA	None described	None described	not disclosed	Positive	No	BRCA1	p.Ala1708Glu	c.5123C>A	Pathogenic	Heterozygous	NA	NA	NA	NA	NA	NA	NA	NA	NA	NA	NA	NA	NA	NA	NA	NA	NA	NA	NA	NA
116	1086905559	Sister	High risk	1124268994	46421709630668	F	43	Saudi	Eastern provinace	not affected	NA	NA	NA	None described	None described	not disclosed	Negative	No	NA	NA	NA	NA	NA	NA	NA	NA	NA	NA	NA	NA	NA	NA	NA	NA	NA	NA	NA	NA	NA	NA	NA	NA	NA
117	1086905559	Sister	High risk	1076264173	60131709630714	F	47	Saudi	Eastern provinace	not affected	NA	NA	NA	None described	None described	not disclosed	Positive	No	BRCA1	p.Ala1708Glu	c.5123C>A	Pathogenic	Heterozygous	NA	NA	NA	NA	NA	NA	NA	NA	NA	NA	NA	NA	NA	NA	NA	NA	NA	NA	NA	NA
118	1000000001	Self	Index	1000000001	67551709631489	M	10	Saudi	Riyadh-central area	Brain	not known	NA	NA	None described	None described	not disclosed	Positive	Yes	APC	p.Ile1307Lys	c.3920T>A	Likely Pathogenic	Heterozygous	BRCA2	c.122C>T	p.Pro41Leu	VUS	Heterozygous	NA	NA	NA	NA	NA	NA	NA	NA	NA	NA	NA	NA	NA	NA	NA
119	1000000001	Father	High risk	1004961734	25651709631465	M	48	Saudi	Riyadh-central area	not affected	NA	NA	NA	None described	None described	not disclosed	Positive	No	APC	p.Ile1307Lys	c.3920T>A	Likely Pathogenic	Heterozygous	NA	NA	NA	NA	NA	NA	NA	NA	NA	NA	NA	NA	NA	NA	NA	NA	NA	NA	NA	NA
120	1000000001	Mother	High risk	1032857623	50301708450756	F	40	Saudi	Riyadh-central area	not affected	NA	NA	NA	None described	None described	not disclosed	Negative + VUS	Yes	BRCA2	p.Ala338Thr	c.1012G>A	VUS	Heterozygous	BRCA2	c.122C>T	p.Pro41Leu	VUS	Heterozygous	NA	NA	NA	NA	NA	NA	NA	NA	NA	NA	NA	NA	NA	NA	NA
121	789314752	Self	Index	789314752		F	38	Saudi	Riyadh-central area	Serous Border Line Ovarian Tumor	not known	NA	NA	None described	None described	not disclosed	Negative	No	NA	NA	NA	NA	NA	NA	NA	NA	NA	NA	NA	NA	NA	NA	NA	NA	NA	NA	NA	NA	NA	NA	NA	NA	NA
122	789314752	Mother	Relative with cancer	526747690		F	70	Saudi	Riyadh-central area	Breast + Sarcoma	not known	NA	NA	None described	None described	not disclosed	Negative	No	NA	NA	NA	NA	NA	NA	NA	NA	NA	NA	NA	NA	NA	NA	NA	NA	NA	NA	NA	NA	NA	NA	NA	NA	NA
123	290040147	Self	Index	290040147		F	35	Saudi	Riyadh-central	Colon	not known	NA	NA	None described	None described	not disclosed	Positive	Yes	APC	p.Ile1307Lys	c.3920T>A	Likely Pathogenic	Heterozygous	MSH2	c.326A>G	p.Asn109Ser	VUS	Heterozygous	NA	NA	NA	NA	NA	NA	NA	NA	NA	NA	NA	NA	NA	NA	NA
125	290040147	Mother	High risk	587093469		F	59	Saudi	Riyadh-central	not affected	NA	NA	NA	None described	None described	not disclosed	Negative + VUS	Yes	MSH2	p.Asn109Ser	c.326A>G	VUS	Heterozygous	NA	NA	NA	NA	NA	NA	NA	NA	NA	NA	NA	NA	NA	NA	NA	NA	NA	NA	NA	NA
126	290040147	Sister	Relative with cancer	754350		F	40	Saudi	Riyadh-central	Colon	not known	NA	NA	None described	None described	not disclosed	Negative	No	NA	NA	NA	NA	NA	NA	NA	NA	NA	NA	NA	NA	NA	NA	NA	NA	NA	NA	NA	NA	NA	NA	NA	NA	NA
127	290040147	Sister	High risk	5253245		F	39	Saudi	Riyadh-central	not affected	NA	NA	NA	None described	None described	not disclosed	Positive	No	APC	p.Ile1307Lys	c.3920T>A	Likely Pathogenic	Heterozygous	NA	NA	NA	NA	NA	NA	NA	NA	NA	NA	NA	NA	NA	NA	NA	NA	NA	NA	NA	NA
128	290040147	Sister	High risk	641498647		F	29	Saudi	Riyadh-central	not affected	NA	NA	NA	None described	None described	not disclosed	Positive	No	APC	p.Ile1307Lys	c.3920T>A	Likely Pathogenic	Heterozygous	NA	NA	NA	NA	NA	NA	NA	NA	NA	NA	NA	NA	NA	NA	NA	NA	NA	NA	NA	NA
129	290040147	Sister	High risk	795780788		F	27	Saudi	Riyadh-central	not affected	NA	NA	NA	None described	None described	not disclosed	Negative + VUS	Yes	MSH2	p.Asn109Ser	c.326A>G	VUS	Heterozygous	NA	NA	NA	NA	NA	NA	NA	NA	NA	NA	NA	NA	NA	NA	NA	NA	NA	NA	NA	NA
130	290040147	Brother	High risk	797332703		M	24	Saudi	Riyadh-central	not affected	NA	NA	NA	None described	None described	not disclosed	Negative	No	NA	NA	NA	NA	NA	NA	NA	NA	NA	NA	NA	NA	NA	NA	NA	NA	NA	NA	NA	NA	NA	NA	NA	NA	NA
131	290040147	Brother	High risk	291362347		M	18	Saudi	Riyadh-central	not affected	NA	NA	NA	None described	None described	not disclosed	Positive	Yes	APC	p.Ile1307Lys	c.3920T>A	Likely Pathogenic	Heterozygous	MSH2	c.326A>G	p.Asn109Ser	VUS	Heterozygous	NA	NA	NA	NA	NA	NA	NA	NA	NA	NA	NA	NA	NA	NA	NA
132	32525599	Self	Index	32525599		F	45	Saudi	Riyadh-central	Breast	not known	NA	NA	None described	None described	not disclosed	Negative	No	NA	NA	NA	NA	NA	NA	NA	NA	NA	NA	NA	NA	NA	NA	NA	NA	NA	NA	NA	NA	NA	NA	NA	NA	NA
133	5138685	Self	Index	5138685		F	42	Saudi	Riyadh-central	Colon	not known	NA	NA	None described	None described	not disclosed	Negative + VUS	Yes	APC	p.Ser105Gly	c.313A>G	VUS	Heterozygous	NA	NA	NA	NA	NA	NA	NA	NA	NA	NA	NA	NA	NA	NA	NA	NA	NA	NA	NA	NA
134	747313558	Self	Index	747313558		F	55	Saudi	Riyadh-central	Rectal	not known	NA	NA	None described	None described	not disclosed	Positive	Yes	APC	p.Ile1307Lys	c.3920T>A	Likely Pathogenic	Heterozygous	BRCA2	c.122C>T	p.Pro41Leu	VUS	Heterozygous	MLH1	c.1738G>A	p.Ala580Thr	VUS	Heterozygous	NA	NA	NA	NA	NA	NA	NA	NA	NA	NA
135	5343531	Self	Index	5343531		F	43	Saudi	Riyadh-central	Rectal	not known	NA	NA	None described	None described	not disclosed	Negative	No	NA	NA	NA	NA	NA	NA	NA	NA	NA	NA	NA	NA	NA	NA	NA	NA	NA	NA	NA	NA	NA	NA	NA	NA	NA
136	154156239	Self	Index	154156239		F	41	Saudi	Riyadh-central	Polyposis + Sigmoid	not known	NA	NA	None described	None described	not disclosed	Positive	Yes	MUTYH	p.Arg19*	c.55C>T	Pathogenic	Homozygous	BRCA2	c.4994A>G	p.Glu1665Gly	VUS	Heterozygous	NA	NA	NA	NA	NA	NA	NA	NA	NA	NA	NA	NA	NA	NA	NA
137	158487542	Self	Index	158487542		F	75	Saudi	Riyadh-central	Colon	not known	Endometrial	not known	None described	None described	not disclosed	Positive	No	MSH2	p.Val655Aspfs*30	c.1964del	Pathogenic	Heterozygous	APC	c.3920T>A	p.Ile1307Lys	Likely Pathogenic	Heterozygous	NA	NA	NA	NA	NA	NA	NA	NA	NA	NA	NA	NA	NA	NA	NA
138	158487542	Daughter	High risk	5285979		F	38	Saudi	Riyadh-central	not affected	NA	NA	NA	None described	None described	not disclosed	Negative + VUS	Yes	MSH6	p.Ile245Leu	c.733A>T	VUS	Heterozygous	NA	NA	NA	NA	NA	NA	NA	NA	NA	NA	NA	NA	NA	NA	NA	NA	NA	NA	NA	NA
139	158487542	Daughter	High risk	5285437		F	51	Saudi	Riyadh-central	not affected	NA	NA	NA	None described	None described	not disclosed	Negative + VUS	Yes	MSH6	p.Ile245Leu	c.733A>T	VUS	Heterozygous	NA	NA	NA	NA	NA	NA	NA	NA	NA	NA	NA	NA	NA	NA	NA	NA	NA	NA	NA	NA
140	158487542	Son	High risk	5285439		M	49	Saudi	Riyadh-central	not affected	NA	NA	NA	None described	None described	not disclosed	Positive	No	APC	p.Ile1307Lys	c.3920T>A	Likely Pathogenic	Heterozygous	NA	NA	NA	NA	NA	NA	NA	NA	NA	NA	NA	NA	NA	NA	NA	NA	NA	NA	NA	NA
2	438001651	Sister	High risk	432055438	55751605050313	F	5	Saudi	South	not affected					1 sib with CPC	No	Positive		TP53	p.Arg267Trp	c.799C>T	Likely Pathogenic	Heterozygous
141	158487542	Daughter	High risk	5285981		F	45	Saudi	Riyadh-central	not affected	NA	NA	NA	None described	None described	not disclosed	Positive	Yes	MSH2	p.Val655Aspfs*30	c.1964del	Pathogenic	Heterozygous	APC	c.3920T>A	p.Ile1307Lys	Likely Pathogenic	Heterozygous	MSH6	c.733A>T	p.Ile245Leu	VUS	Heterozygous	NA	NA	NA	NA	NA	NA	NA	NA	NA	NA
142	158487542	Son	Relative with cancer	932255		M	47	Saudi	Riyadh-central	Colon	not known	NA	NA	None described	None described	not disclosed	Positive	Yes	MSH2	p.Val655Aspfs*30	c.1964del	Pathogenic	Heterozygous	APC	c.3920T>A	p.Ile1307Lys	Likely Pathogenic	Heterozygous	MSH6	c.733A>T	p.Ile245Leu	VUS	Heterozygous	NA	NA	NA	NA	NA	NA	NA	NA	NA	NA
143	158487542	Daughter	High risk	5288506		F	40	Saudi	Riyadh-central	not affected	NA	NA	NA	None described	None described	not disclosed	Positive	Yes	MSH2	p.Val655Aspfs*30	c.1964del	Pathogenic	Heterozygous	APC	c.3920T>A	p.Ile1307Lys	Likely Pathogenic	Heterozygous	MSH6	c.733A>T	p.Ile245Leu	VUS	Heterozygous	NA	NA	NA	NA	NA	NA	NA	NA	NA	NA
144	158487542	Son	High risk	5288505		M	40	Saudi	Riyadh-central	not affected	NA	NA	NA	None described	None described	not disclosed	Positive	Yes	APC	p.Ile1307Lys	c.3920T>A	Likely Pathogenic	Heterozygous	MSH6	c.733A>T	p.Ile245Leu	VUS	Heterozygous	NA	NA	NA	NA	NA	NA	NA	NA	NA	NA	NA	NA	NA	NA	NA
145	158487542	Son	Relative with cancer	5264408		M	32	Saudi	Riyadh-central	Gastric	not known	NA	NA	None described	None described	not disclosed	Positive	Yes	MSH2	p.Val655Aspfs*30	c.1964del	Pathogenic	Heterozygous	APC	c.3920T>A	p.Ile1307Lys	Likely Pathogenic	Heterozygous	MSH6	c.733A>T	p.Ile245Leu	VUS	Heterozygous	NA	NA	NA	NA	NA	NA	NA	NA	NA	NA
146	158487542	GrandDaughter	Relative with cancer	5194648		F	58	Saudi	Riyadh-central	Thyroid	not known	Rectal	not known	None described	None described	not disclosed	Positive	No	APC	p.Ile1307Lys	c.3920T>A	Likely Pathogenic	Heterozygous	NA	NA	NA	NA	NA	NA	NA	NA	NA	NA	NA	NA	NA	NA	NA	NA	NA	NA	NA	NA
147	158487542	GrandDaughter	High risk	5303330		F	24	saudi	Riyadh-central	not affected	NA	NA	NA	None described	None described	not disclosed	Positive	Yes	APC	p.Ile1307Lys	c.3920T>A	Likely Pathogenic	Heterozygous	MSH6	c.733A>T	p.Ile245Leu	VUS	Heterozygous	NA	NA	NA	NA	NA	NA	NA	NA	NA	NA	NA	NA	NA	NA	NA
148	158487542	GrandDaughter	High risk	5303328		F	21	saudi	Riyadh-central	not affected	NA	NA	NA	None described	None described	not disclosed	Positive	Yes	APC	p.Ile1307Lys	c.3920T>A	Likely Pathogenic	Heterozygous	MSH6	c.733A>T	p.Ile245Leu	VUS	Heterozygous	NA	NA	NA	NA	NA	NA	NA	NA	NA	NA	NA	NA	NA	NA	NA
149	158487542	Grandson	High risk	5303333		M	15	saudi	Riyadh-central	not affected	NA	NA	NA	None described	None described	not disclosed	Negative + VUS	Yes	MSH6	p.Ile245Leu	c.733A>T	VUS	Heterozygous	NA	NA	NA	NA	NA	NA	NA	NA	NA	NA	NA	NA	NA	NA	NA	NA	NA	NA	NA	NA
150	158487542	Grandson	High risk	5303336		M	28	saudi	Riyadh-central	not affected	NA	NA	NA	None described	None described	not disclosed	Positive	No	MSH2	p.Val655Aspfs*30	c.1964del	Pathogenic	Heterozygous	APC	p.Ile1307Lys	c.3920T>A	Likely Pathogenic	Heterozygous	NA	NA	NA	NA	NA	NA	NA	NA	NA	NA	NA	NA	NA	NA	NA
151	273599237	Self	Index	273599237		F	45	Saudi	Riyadh-central	Colon	not known	NA	NA	None described	None described	not disclosed	Negative	No	NA	NA	NA	NA	NA	NA	NA	NA	NA	NA	NA	NA	NA	NA	NA	NA	NA	NA	NA	NA	NA	NA	NA	NA	NA
152	5267057	Self	Index	5267057		F	57	Saudi	Riyadh-central	Colon	not known	NA	NA	None described	None described	not disclosed	Negative	No	NA	NA	NA	NA	NA	NA	NA	NA	NA	NA	NA	NA	NA	NA	NA	NA	NA	NA	NA	NA	NA	NA	NA	NA	NA
153	893735	Self	Index	893735		F	39	Saudi	Riyadh-central	Colon, Breast + Ovarian	not known	NA	NA	None described	None described	not disclosed	Positive	No	TP53			Pathogenic	Heterozygous	NA	NA	NA	NA	NA	NA	NA	NA	NA	NA	NA	NA	NA	NA	NA	NA	NA	NA	NA	NA
154	259863605	Self	Index	259863605		F	49	Saudi	Riyadh-central	Endometrial + Colon	not known	NA	NA	None described	None described	not disclosed	Negative + VUS	Yes	ATM	p.Gly506Cys	c.1516G>T	VUS	Heterozygous	NA	NA	NA	NA	NA	NA	NA	NA	NA	NA	NA	NA	NA	NA	NA	NA	NA	NA	NA	NA
155	5211312	Self	Index	5211312		M	39	Saudi	Riyadh-central	Colon	not known	NA	NA	None described	None described	not disclosed	Positive	No	MUTYH	p.Tyr84*	c.252C>A	Pathogenic	Homozygous	NA	NA	NA	NA	NA	NA	NA	NA	NA	NA	NA	NA	NA	NA	NA	NA	NA	NA	NA	NA
156	5047714	Self	Index	5047714		F	67	Saudi	Riyadh-central	Colon	not known	NA	NA	None described	None described	not disclosed	Positive	Yes	APC	p.Ile1307Lys	c.3920T>A	Likely Pathogenic	Heterozygous	APC	c.7889T>C	p.Val2630Ala	VUS	Heterozygous	CHEK2	c.1556G>T	p.Arg519Leu	VUS	Heterozygous	NA	NA	NA	NA	NA	NA	NA	NA	NA	NA
157	457385	Self	Index	457385		M	61	Saudi	Riyadh-central	Rectal	not known	NA	NA	None described	None described	not disclosed	Negative + VUS	Yes	MLH1		c.1897-9T>A	VUS	Heterozygous	NA	NA	NA	NA	NA	NA	NA	NA	NA	NA	NA	NA	NA	NA	NA	NA	NA	NA	NA	NA
158	517577	Self	Index	517577		F	51	Saudi	Riyadh-central	Rectal	not known	NA	NA	None described	None described	not disclosed	Negative + VUS	Yes	CDH1	p.Ala408Val	c.1223C>T	VUS	Heterozygous	NA	NA	NA	NA	NA	NA	NA	NA	NA	NA	NA	NA	NA	NA	NA	NA	NA	NA	NA	NA
159	440000613	Self	Non cancer patient	440000613		M	17	Saudi	Riyadh-central	not affected	NA	NA	NA	None described	None described	not disclosed	Negative	No	NA	NA	NA	NA	NA	NA	NA	NA	NA	NA	NA	NA	NA	NA	NA	NA	NA	NA	NA	NA	NA	NA	NA	NA	NA
160	440000613	Sister	High risk	262342386		F	30	Saudi	Riyadh-central	not affected	NA	NA	NA	None described	None described	not disclosed	Negative	No	NA	NA	NA	NA	NA	NA	NA	NA	NA	NA	NA	NA	NA	NA	NA	NA	NA	NA	NA	NA	NA	NA	NA	NA	NA
161	62777	Self	Non cancer patient	62777		F	45	Saudi	Riyadh-central	not affected	NA	NA	NA	None described	None described	not disclosed	Negative + VUS	Yes	APC	p.Glu129Gly	c.386A>G	VUS	Heterozygous	NA	NA	NA	NA	NA	NA	NA	NA	NA	NA	NA	NA	NA	NA	NA	NA	NA	NA	NA	NA
162	90350568	Self	Non cancer patient	90350568		F	47	Saudi	Riyadh-central	not affected	NA	NA	NA	None described	None described	not disclosed	Positive	No	BRCA1	p.Ala1708Glu	c.5123C>A	Pathogenic	Heterozygous	NA	NA	NA	NA	NA	NA	NA	NA	NA	NA	NA	NA	NA	NA	NA	NA	NA	NA	NA	NA
163	434013126	Self	Non cancer patient	434013126		F	17	Saudi	Riyadh-central	not affected	NA	NA	NA	None described	None described	not disclosed	Negative + VUS	Yes	APC	p.Asp990Gly	c.2969A>G	VUS	Heterozygous	NA	NA	NA	NA	NA	NA	NA	NA	NA	NA	NA	NA	NA	NA	NA	NA	NA	NA	NA	NA
164	1069919676	Self	Index	738819		M	67	Saudi	Riyadh-central	Rectal	not known	Colon	not known	None described	None described	not disclosed	Negative + VUS	Yes	MUTYH	p.Val329Met	c.985G>A	VUS	Heterozygous	NA	NA	NA	NA	NA	NA	NA	NA	NA	NA	NA	NA	NA	NA	NA	NA	NA	NA	NA	NA
165	5244723	Self	Index	5244723		F	53	Saudi	Riyadh-central	Breast	not known	Rectal Cancer	not known	None described	None described	not disclosed	Negative	No	NA	NA	NA	NA	NA	NA	NA	NA	NA	NA	NA	NA	NA	NA	NA	NA	NA	NA	NA	NA	NA	NA	NA	NA	NA
166	5252770	Self	Index	5252770		F	61	Saudi	Riyadh-central	Colon	not known	NA	NA	None described	None described	not disclosed	Negative + VUS	Yes	MSH6	p.Ile245Leu	c.733A>T	VUS	Heterozygous	NA	NA	NA	NA	NA	NA	NA	NA	NA	NA	NA	NA	NA	NA	NA	NA	NA	NA	NA	NA
167	5179911	Self	Index	5179911		M	37	Saudi	Riyadh-central	Rectal	not known	NA	NA	None described	None described	not disclosed	Negative	No	NA	NA	NA	NA	NA	NA	NA	NA	NA	NA	NA	NA	NA	NA	NA	NA	NA	NA	NA	NA	NA	NA	NA	NA	NA
168	5150890	Self	Index	5150890		M	51	Saudi	Riyadh-central	Colon	not known	NA	NA	None described	None described	not disclosed	Negative	No	NA	NA	NA	NA	NA	NA	NA	NA	NA	NA	NA	NA	NA	NA	NA	NA	NA	NA	NA	NA	NA	NA	NA	NA	NA
169	R161	Self	Non cancer patient	R161		F	48	Saudi	Riyadh-central	not affected	NA	NA	NA	None described	None described	not disclosed	Negative	No	NA	NA	NA	NA	NA	NA	NA	NA	NA	NA	NA	NA	NA	NA	NA	NA	NA	NA	NA	NA	NA	NA	NA	NA	NA
170	5273923	Self	Index	5273923		M	39	Saudi	Riyadh-central	Multiple colon polyposis	not known	NA	NA	None described	None described	not disclosed	Positive	Yes	MUTYH	p.Arg182Cys	c.544C>T	Pathogenic	Homozygous	TP53	c.868C>T	p.Arg290Cys	VUS	Heterozygous	NA	NA	NA	NA	NA	NA	NA	NA	NA	NA	NA	NA	NA	NA	NA
171	5273923	Father	Relative with cancer	5286684		M	60	Saudi	Riyadh-central	Multiple not described	not known	NA	NA	None described	None described	not disclosed	Positive	Yes	MUTYH	p.Arg182Cys	c.544C>T	Pathogenic	Heterozygous	TP53	c.868C>T	p.Arg290Cys	VUS	Heterozygous	NA	NA	NA	NA	NA	NA	NA	NA	NA	NA	NA	NA	NA	NA	NA
172	5273923	Mother	Relative with cancer	5286162		F	59	Saudi	Riyadh-central	Polyposis	not known	NA	NA	None described	None described	not disclosed	Positive	No	MUTYH	p.Arg182Cys	c.544C>T	Pathogenic	Heterozygous	NA	NA	NA	NA	NA	NA	NA	NA	NA	NA	NA	NA	NA	NA	NA	NA	NA	NA	NA	NA
173	5273923	Brother	Relative with cancer	5286159		M	42	Saudi	Riyadh-central	Colon + multiple colon polyposis	not known	NA	NA	None described	None described	not disclosed	Negative + VUS	Yes	TP53	p.Arg290Cys	c.868C>T	VUS	Heterozygous	NA	NA	NA	NA	NA	NA	NA	NA	NA	NA	NA	NA	NA	NA	NA	NA	NA	NA	NA	NA
174	5273923	Sister	High risk	401481		M	47	Saudi	Riyadh-central	not affected	NA	NA	NA	None described	None described	not disclosed	Positive	Yes	MUTYH	p.Arg182Cys	c.544C>T	Pathogenic	Heterozygous	TP53	c.868C>T	p.Arg290Cys	VUS	Heterozygous	NA	NA	NA	NA	NA	NA	NA	NA	NA	NA	NA	NA	NA	NA	NA
175	5273923	Brother	High risk	969366		M	38	Saudi	Riyadh-central	not affected	NA	NA	NA	None described	None described	not disclosed	Positive	Yes	MUTYH	p.Arg182Cys	c.544C>T	Pathogenic	Heterozygous	TP53	c.868C>T	p.Arg290Cys	VUS	Heterozygous	NA	NA	NA	NA	NA	NA	NA	NA	NA	NA	NA	NA	NA	NA	NA
176	5273923	Niece	High risk	5289188		F	19	Saudi	Riyadh-central	not affected	NA	NA	NA	None described	None described	not disclosed	Negative	No	NA	NA	NA	NA	NA	NA	NA	NA	NA	NA	NA	NA	NA	NA	NA	NA	NA	NA	NA	NA	NA	NA	NA	NA	NA
177	5273923	Brother	High risk	401478		M	36	Saudi	Riyadh-central	not affected	NA	NA	NA	None described	None described	not disclosed	Positive	No	MUTYH	p.Arg182Cys	c.544C>T	Pathogenic	Heterozygous	NA	NA	NA	NA	NA	NA	NA	NA	NA	NA	NA	NA	NA	NA	NA	NA	NA	NA	NA	NA
178	795490	Self	Index	795490		F	35	Saudi	Riyadh-central	Rectal	not known	NA	NA	None described	None described	not disclosed	Negative	No	NA	NA	NA	NA	NA	NA	NA	NA	NA	NA	NA	NA	NA	NA	NA	NA	NA	NA	NA	NA	NA	NA	NA	NA	NA
179	5229210	Self	Index	5229210		M	40	Saudi	Riyadh-central	Rectal	not known	NA	NA	None described	None described	not disclosed	Negative	No	NA	NA	NA	NA	NA	NA	NA	NA	NA	NA	NA	NA	NA	NA	NA	NA	NA	NA	NA	NA	NA	NA	NA	NA	NA
180	422850	Self	Non cancer patient	422850		F	53	Saudi	Riyadh-central	not affected	NA	NA	NA	None described	None described	not disclosed	Negative + VUS	Yes	NBN	p.Thr668Ile	c.2003C>T	VUS	Heterozygous	NA	NA	NA	NA	NA	NA	NA	NA	NA	NA	NA	NA	NA	NA	NA	NA	NA	NA	NA	NA
181	5249154	Self	Index	5249154		M	39	Saudi	Riyadh-central	Colon	not known	NA	NA	None described	None described	not disclosed	Positive	Yes	CDKN2A	p.Arg80*	c.238C>T	Pathogenic	Heterozygous	MLH1	deletion of exon 16	deletion of exon 16	Pathogenic	Heterozygous	MUTYH	c.734G>A	p.Arg245His	Pathogenic	Heterozygous	BRCA2	c.5909C>T	p.Ser1970Leu	VUS	Heterozygous	NA	NA	NA	NA	NA
182	5249154	Daughter	High risk	5301915		F	38	Saudi	Riyadh-central	not affected	NA	NA	NA	None described	None described	not disclosed	Positive	Yes	CDKN2A	p.Arg80*	c.238C>T	Pathogenic	Heterozygous	MLH1	deletion of exon 16	deletion of exon 16	Pathogenic	Heterozygous	CDKN2A(p14ARF)	c.281C>T	p.Pro94Leu	VUS	Heterozygous	NA	NA	NA	NA	NA	NA	NA	NA	NA	NA
183	5249154	Brother	High risk	5301909		M	34	Saudi	Riyadh-central	not affected	NA	NA	NA	None described	None described	not disclosed	Positive	Yes	CDKN2A	p.Arg80*	c.238C>T	Pathogenic	Heterozygous	MLH1	deletion of exon 16	deletion of exon 16	Pathogenic	Heterozygous	MUTYH	c.734G>A	p.Arg245His	Pathogenic	Heterozygous	BRCA2	c.5909C>T	p.Ser1970Leu	VUS	Heterozygous	CDKN2A(p14ARF)	c.281C>T	p.Pro94Leu	VUS	Heterozygous
184	5249154	Brother	High risk	5301914		M	30	Saudi	Riyadh-central	not affected	NA	NA	NA	None described	None described	not disclosed	Positive	Yes	MLH1	deletion of exon 16	deletion of exon 16	Pathogenic	Heterozygous	BRCA2	c.5909C>T	p.Ser1970Leu	VUS	Heterozygous	NA	NA	NA	NA	NA	NA	NA	NA	NA	NA	NA	NA	NA	NA	NA
185	5249154	Sister	High risk	5301918		F	26	Saudi	Riyadh-central	not affected	NA	NA	NA	None described	None described	not disclosed	Positive	Yes	CDKN2A(p16INK4a)	p.Arg80*	c.238C>T	Pathogenic	Heterozygous	MUTYH	c.734G>A	p.Arg245His	Pathogenic	Heterozygous	CDKN2A(p14ARF)	c.281C>T	p.Pro94Leu	VUS	Heterozygous	NA	NA	NA	NA	NA	NA	NA	NA	NA	NA
186	5249154	Brother	High risk	5301924		M	19	Saudi	Riyadh-central	not affected	NA	NA	NA	None described	None described	not disclosed	Positive	Yes	MUTYH	c.734G>A	p.Arg245His	Pathogenic	Heterozygous	NBN	c.115C>G	p.Gln39Glu	VUS	Heterozygous	NA	NA	NA	NA	NA	NA	NA	NA	NA	NA	NA	NA	NA	NA	NA
187	5249154	Sister	High risk	5301926		F	23	Saudi	Riyadh-central	not affected	NA	NA	NA	None described	None described	not disclosed	Positive	Yes	MUTYH	c.734G>A	p.Arg245His	Pathogenic	Heterozygous	NBN	c.115C>G	p.Gln39Glu	VUS	Heterozygous	NA	NA	NA	NA	NA	NA	NA	NA	NA	NA	NA	NA	NA	NA	NA
188	5085047	Self	Index	5085047		M	28	Saudi	Riyadh-central	Polyposis	not known	NA	NA	None described	None described	not disclosed	Negative + VUS	Yes	CHEK2	p.Glu239Lys	c.715G>A	VUS	Heterozygous	NA	NA	NA	NA	NA	NA	NA	NA	NA	NA	NA	NA	NA	NA	NA	NA	NA	NA	NA	NA
190	5067126	Son	High risk	5067126		M	40	Saudi	Riyadh-central	not affected	NA	NA	NA	None described	None described	not disclosed	Positive	Yes	MSH2	p.Gln97*	c.289C>T	Pathogenic	Heterozygous	PMS2	c.944G>A	p.Arg315Gln	VUS	Heterozygous	NA	NA	NA	NA	NA	NA	NA	NA	NA	NA	NA	NA	NA	NA	NA
191	5182596	Self	Index	5182596		M	39	Saudi	Riyadh-central	Polyposis	not known	NA	NA	None described	None described	not disclosed	Negative + VUS	Yes	MSH2		c.1387-10C>A	VUS	Heterozygous	NA	NA	NA	NA	NA	NA	NA	NA	NA	NA	NA	NA	NA	NA	NA	NA	NA	NA	NA	NA
192	5286724	Self	Non cancer patient	5286724		M	45	Saudi	Riyadh-central	not affected	NA	NA	NA	None described	None described	not disclosed	Positive	No	APC	p.Ile1307Lys	c.3920T>A	Likely Pathogenic	Heterozygous	NA	NA	NA	NA	NA	NA	NA	NA	NA	NA	NA	NA	NA	NA	NA	NA	NA	NA	NA	NA
193	433024702	Self	Index	433024702		F	25	Saudi	Riyadh-central	Breast	not known	NA	NA	None described	None described	not disclosed	Positive	No	APC	p.Ile1307Lys	c.3920T>A	Likely Pathogenic	Heterozygous	NA	NA	NA	NA	NA	NA	NA	NA	NA	NA	NA	NA	NA	NA	NA	NA	NA	NA	NA	NA
194	405800	Self	Non cancer patient	405800		F	25	Saudi	Riyadh-central	not affected	NA	NA	NA	None described	None described	not disclosed	Negative	No	NA	NA	NA	NA	NA	NA	NA	NA	NA	NA	NA	NA	NA	NA	NA	NA	NA	NA	NA	NA	NA	NA	NA	NA	NA
195	440018505	Self	Index	440018505		M	23	Saudi	Riyadh-central	Rectal	not known	NA	NA	None described	None described	not disclosed	Negative	No	NA	NA	NA	NA	NA	NA	NA	NA	NA	NA	NA	NA	NA	NA	NA	NA	NA	NA	NA	NA	NA	NA	NA	NA	NA
196	5288316	Self	Non cancer patient	5288316		F	36	Saudi	Riyadh-central	not affected	NA	NA	NA	None described	None described	not disclosed	Negative	No	NA	NA	NA	NA	NA	NA	NA	NA	NA	NA	NA	NA	NA	NA	NA	NA	NA	NA	NA	NA	NA	NA	NA	NA	NA
198	1091260768	Mother	High risk	1091260768		F	49	Saudi	Riyadh-central	not affected	NA	NA	NA	None described	None described	not disclosed	Negative	No	NA	NA	NA	NA	NA	NA	NA	NA	NA	NA	NA	NA	NA	NA	NA	NA	NA	NA	NA	NA	NA	NA	NA	NA	NA
199	1091260768	Brother	High risk	102405378		M	19	Saudi	Riyadh-central	not affected	NA	NA	NA	None described	None described	not disclosed	Negative	No	NA	NA	NA	NA	NA	NA	NA	NA	NA	NA	NA	NA	NA	NA	NA	NA	NA	NA	NA	NA	NA	NA	NA	NA	NA
200	5288853	Self	Index	5288853		M	61	Saudi	Riyadh-central	Rectal	not known	NA	NA	None described	None described	not disclosed	Negative	No	NA	NA	NA	NA	NA	NA	NA	NA	NA	NA	NA	NA	NA	NA	NA	NA	NA	NA	NA	NA	NA	NA	NA	NA	NA
201	5218694	Self	Index	5218694		M	20	Saudi	Riyadh-central	Colon	not known	NA	NA	None described	None described	not disclosed	Positive	No	PMS2	p.Gln536*	c.1606C>T	Pathogenic	Homozygous	NA	NA	NA	NA	NA	NA	NA	NA	NA	NA	NA	NA	NA	NA	NA	NA	NA	NA	NA	NA
202	5211064	Self	Index	5211064		M	34	Saudi	Riyadh-central	Multiple colon polyposis	not known	NA	NA	None described	None described	not disclosed	Positive	No	PTEN	(p.Val158Alafs*22	c.473_478delinsCAAAGGC	Pathogenic	Heterozygous	NA	NA	NA	NA	NA	NA	NA	NA	NA	NA	NA	NA	NA	NA	NA	NA	NA	NA	NA	NA
203	1000002	Self	Non cancer patient	1000002		F	Not described	Not described	Not described	not affected	NA	NA	NA	None described	None described	not disclosed	Not tested- syndicated results		PMS2			VUS		NA	NA	NA	NA	NA	NA	NA	NA	NA	NA	NA	NA	NA	NA	NA	NA	NA	NA	NA	NA
204	1000002	Father	High risk	5287845		M	39	Saudi	Riyadh-central	not affected	NA	NA	NA	None described	None described	not disclosed	Positive	No	PMS2	p.Ser459*	c.1376C>G	Pathogenic	Heterozygous	NA	NA	NA	NA	NA	NA	NA	NA	NA	NA	NA	NA	NA	NA	NA	NA	NA	NA	NA	NA
205	1000002	Mother	High risk	5287847		F	31	Saudi	Riyadh-central	not affected	NA	NA	NA	None described	None described	not disclosed	Positive	Yes	PMS2	p.Ser459*	c.1376C>G	Pathogenic	Heterozygous	APC	c.3566C>T	p.Ser1189Leu	VUS	Heterozygous	MSH6	c.733A>T	(p.Ile245Leu	VUS	Heterozygous	NA	NA	NA	NA	NA	NA	NA	NA	NA	NA
206	1000002	Brother	High risk	5295744		M	28	Saudi	Riyadh-central	not affected	NA	NA	NA	None described	None described	not disclosed	Negative + VUS	Yes	APC	p.Ser1189Leu	c.3566C>T	VUS	Heterozygous	MSH6	c.733A>T	p.Ile245Leu	VUS	Heterozygous	NA	NA	NA	NA	NA	NA	NA	NA	NA	NA	NA	NA	NA	NA	NA
207	1000002	Sister	High risk	5295740		F	27	Saudi	Riyadh-central	not affected	NA	NA	NA	None described	None described	not disclosed	Negative + VUS	Yes	APC	p.Ser1189Leu	c.3566C>T	VUS	Heterozygous	NA	NA	NA	NA	NA	NA	NA	NA	NA	NA	NA	NA	NA	NA	NA	NA	NA	NA	NA	NA
208	1000002	Brother	High risk	5295739		M	26	Saudi	Riyadh-central	not affected	NA	NA	NA	None described	None described	not disclosed	Positive	Yes	PMS2	p.Ser459*	c.1376C>G	Pathogenic	Heterozygous	APC	c.3566C>T	p.Ser1189Leu	VUS	Heterozygous	NA	NA	NA	NA	NA	NA	NA	NA	NA	NA	NA	NA	NA	NA	NA
209	1000002	Paternal Uncle	High risk	5300117		M	39	Saudi	Riyadh-central	not affected	NA	NA	NA	None described	None described	not disclosed	Positive	No	PMS2	p.Ser459*	c.1376C>G	Pathogenic	Heterozygous	NA	NA	NA	NA	NA	NA	NA	NA	NA	NA	NA	NA	NA	NA	NA	NA	NA	NA	NA	NA
210	1000002	Maternal Uncle	High risk	5302187		M	22	Saudi	Riyadh-central	not affected	NA	NA	NA	None described	None described	not disclosed	Positive	No	PMS2	p.Ser459*	c.1376C>G	Pathogenic	Heterozygous	NA	NA	NA	NA	NA	NA	NA	NA	NA	NA	NA	NA	NA	NA	NA	NA	NA	NA	NA	NA
211	5040782	Self	Index	5040782		M	46	Saudi	Riyadh-central	Colon	not known	NA	NA	None described	None described	not disclosed	Negative + VUS	Yes	BRIP1	p.Thr250Ser	c.748A>T	VUS	Heterozygous	NA	NA	NA	NA	NA	NA	NA	NA	NA	NA	NA	NA	NA	NA	NA	NA	NA	NA	NA	NA
212	5051039	Self	Index	5051039		M	66	Saudi	Riyadh-central	Polyposis	not known	NA	NA	None described	None described	not disclosed	Negative	No	NA	NA	NA	NA	NA	NA	NA	NA	NA	NA	NA	NA	NA	NA	NA	NA	NA	NA	NA	NA	NA	NA	NA	NA	NA
213	857127	Self	Index	857127		M	56	Saudi	Riyadh-central	Colon	not known	NA	NA	None described	None described	not disclosed	Positive	Yes	MSH2	p.Gln288*	c.862C>T	Pathogenic	Heterozygous	ATM	c.1516G>T	p.Gly506Cys	VUS	Heterozygous	NA	NA	NA	NA	NA	NA	NA	NA	NA	NA	NA	NA	NA	NA	NA
214	5244230	Self	Index	5244230		M	49	Saudi	Riyadh-central	Colon	not known	NA	NA	None described	None described	not disclosed	Negative	No	NA	NA	NA	NA	NA	NA	NA	NA	NA	NA	NA	NA	NA	NA	NA	NA	NA	NA	NA	NA	NA	NA	NA	NA	NA
215	5240983	Self	Index	5240983		F	23	Saudi	Riyadh-central	Colon	not known	NA	NA	None described	None described	not disclosed	Positive	Yes	PMS2	p.Gln536*	c.1606C>T	Pathogenic	Homozygous	BRCA2	c.7628A>G	p.Tyr2543Cys	VUS	Heterozygous	NA	NA	NA	NA	NA	NA	NA	NA	NA	NA	NA	NA	NA	NA	NA
216	5004067	Self	Index	5004067		F	68	Saudi	Riyadh-central	Colon	not known	Endometrial	not known	None described	None described	not disclosed	Positive	No	MSH2	Deletion of exomn 3-7	Deletion of exomn 3-7	Pathogenic	Heterozygous	NA	NA	NA	NA	NA	NA	NA	NA	NA	NA	NA	NA	NA	NA	NA	NA	NA	NA	NA	NA
217	975661	Self	Index	975661		M	50	Saudi	Riyadh-central	Colon	not known	NA	NA	None described	None described	not disclosed	Negative	No	NA	NA	NA	NA	NA	NA	NA	NA	NA	NA	NA	NA	NA	NA	NA	NA	NA	NA	NA	NA	NA	NA	NA	NA	NA
218	438919	Self	Non cancer patient	438919		M	39	Saudi	Riyadh-central	not affected	NA	NA	NA	None described	None described	not disclosed	Negative + VUS	Yes	ATM	p.Leu1028Arg	c.3083T>G	VUS	Heterozygous	NA	NA	NA	NA	NA	NA	NA	NA	NA	NA	NA	NA	NA	NA	NA	NA	NA	NA	NA	NA
219	1000003	daughter	High risk	5039215		F	34	saudi	Riyadh-central	not affected	NA	NA	NA	None described	None described	not disclosed	Negative + VUS	Yes	MLH1	p.Asn551Thr	c.1652A>C	VUS	Heterozygous	NA	NA	NA	NA	NA	NA	NA	NA	NA	NA	NA	NA	NA	NA	NA	NA	NA	NA	NA	NA
220	1000003	Niece	High risk	5300665		F	33	saudi	Riyadh-central	not affected	NA	NA	NA	None described	None described	not disclosed	Negative + VUS	Yes	ATM	p.Leu1028Arg	c.3083T>G	VUS	Heterozygous	NA	NA	NA	NA	NA	NA	NA	NA	NA	NA	NA	NA	NA	NA	NA	NA	NA	NA	NA	NA
221	1000003	daughter	High risk	5039472		F	32	saudi	Riyadh-central	not affected	NA	NA	NA	None described	None described	not disclosed	Negative + VUS	Yes	MLH1	p.Asn551Thr	c.1652A>C	VUS	Heterozygous	NA	NA	NA	NA	NA	NA	NA	NA	NA	NA	NA	NA	NA	NA	NA	NA	NA	NA	NA	NA
222	1000003	daughter	High risk	5039211		F	29	saudi	Riyadh-central	not affected	NA	NA	NA	None described	None described	not disclosed	Negative	No	NA	NA	NA	NA	NA	NA	NA	NA	NA	NA	NA	NA	NA	NA	NA	NA	NA	NA	NA	NA	NA	NA	NA	NA	NA
223	1000003	daughter	High risk	5039225		F	28	saudi	Riyadh-central	not affected	NA	NA	NA	None described	None described	not disclosed	Negative	No	NA	NA	NA	NA	NA	NA	NA	NA	NA	NA	NA	NA	NA	NA	NA	NA	NA	NA	NA	NA	NA	NA	NA	NA	NA
224	1000003	Son	High risk	5097573		M	25	saudi	Riyadh-central	not affected	NA	NA	NA	None described	None described	not disclosed	Negative	No	NA	NA	NA	NA	NA	NA	NA	NA	NA	NA	NA	NA	NA	NA	NA	NA	NA	NA	NA	NA	NA	NA	NA	NA	NA
225	1000003	Niece	High risk	5304911		F	23	saudi	Riyadh-central	not affected	NA	NA	NA	None described	None described	not disclosed	Negative	No	NA	NA	NA	NA	NA	NA	NA	NA	NA	NA	NA	NA	NA	NA	NA	NA	NA	NA	NA	NA	NA	NA	NA	NA	NA
226	1000003	Son	High risk	5039220		M	22	saudi	Riyadh-central	not affected	NA	NA	NA	None described	None described	not disclosed	Negative + VUS	Yes	MLH1	p.Asn551Thr	c.1652A>C	VUS	Heterozygous	NA	NA	NA	NA	NA	NA	NA	NA	NA	NA	NA	NA	NA	NA	NA	NA	NA	NA	NA	NA
227	1000003	Niece	High risk	5300662		F	19	saudi	Riyadh-central	not affected	NA	NA	NA	None described	None described	not disclosed	Negative	No	NA	NA	NA	NA	NA	NA	NA	NA	NA	NA	NA	NA	NA	NA	NA	NA	NA	NA	NA	NA	NA	NA	NA	NA	NA
228	1000003	Nephew	High risk	5304917		M	19	saudi	Riyadh-central	not affected	NA	NA	NA	None described	None described	not disclosed	Negative + VUS	Yes	MLH1	p.Asn551Thr	c.1652A>C	VUS	Heterozygous	NA	NA	NA	NA	NA	NA	NA	NA	NA	NA	NA	NA	NA	NA	NA	NA	NA	NA	NA	NA
229	Index	Self	Index	5295570		F	54	saudi	Riyadh-central	Colon	not known	NA	NA	None described	None described	not disclosed	Negative + VUS	Yes	BRCA2	p.Leu2512Phe	c.7534C>T	VUS	Heterozygous	NA	NA	NA	NA	NA	NA	NA	NA	NA	NA	NA	NA	NA	NA	NA	NA	NA	NA	NA	NA
230	Index	Self	Index	502453		M	54	saudi	Riyadh-central	Rectal	not known	NA	NA	None described	None described	not disclosed	Positive	Yes	APC	p.Ile1307Lys	c.3920T>A	Likely Pathogenic	Heterozygous	BRCA2	c.8417C>T	p.Ser2806Leu	VUS	Heterozygous	NA	NA	NA	NA	NA	NA	NA	NA	NA	NA	NA	NA	NA	NA	NA
231	Index	Self	Index	5229811		M	55	saudi	Riyadh-central	Rectal	not known	NA	NA	None described	None described	not disclosed	Negative	No	NA	NA	NA	NA	NA	NA	NA	NA	NA	NA	NA	NA	NA	NA	NA	NA	NA	NA	NA	NA	NA	NA	NA	NA	NA
232	Index	Self	Index	5264771		M	36	saudi	Riyadh-central	Rectal	not known	NA	NA	None described	None described	not disclosed	Negative	No	NA	NA	NA	NA	NA	NA	NA	NA	NA	NA	NA	NA	NA	NA	NA	NA	NA	NA	NA	NA	NA	NA	NA	NA	NA
233	1000004	Self	Non cancer patient	1000004		M	Not described	Not described	Not described	not affected	NA	NA	NA	None described	None described	not disclosed	Not tested- syndicated results		NA	NA	NA	NA	NA	NA	NA	NA	NA	NA	NA	NA	NA	NA	NA	NA	NA	NA	NA	NA	NA	NA	NA	NA	NA
234	5303164	Daughter	High risk	5303164		F	19	saudi	Riyadh-central	not affected	NA	NA	NA	None described	None described	not disclosed	Positive	No	APC		c.1744-2A>G	Pathogenic	Heterozygous	NA	NA	NA	NA	NA	NA	NA	NA	NA	NA	NA	NA	NA	NA	NA	NA	NA	NA	NA	NA
235	5303164	Son	High risk	5303170		M	12	saudi	Riyadh-central	not affected	NA	NA	NA	None described	None described	not disclosed	Positive	No	APC		c.1744-2A>G	Pathogenic	Heterozygous	NA	NA	NA	NA	NA	NA	NA	NA	NA	NA	NA	NA	NA	NA	NA	NA	NA	NA	NA	NA
236	5303164	Daughter	High risk	5303160		F	14	saudi	Riyadh-central	not affected	NA	NA	NA	None described	None described	not disclosed	Positive	Yes	APC		c.1744-2A>G	Pathogenic	Heterozygous	ATM	c.1516G>T	p.Gly506Cys	VUS	Heterozygous	ATM	c.8520G>C	p.Leu2840Phe	VUS	Heterozygous	NA	NA	NA	NA	NA	NA	NA	NA	NA	NA
237	5303164	Son	High risk	5303172		M	15	saudi	Riyadh-central	not affected	NA	NA	NA	None described	None described	not disclosed	Negative	No	NA	NA	NA	NA	NA	NA	NA	NA	NA	NA	NA	NA	NA	NA	NA	NA	NA	NA	NA	NA	NA	NA	NA	NA	NA
238	5303164	Son	High risk	5303168		M	10	saudi	Riyadh-central	not affected	NA	NA	NA	None described	None described	not disclosed	Negative + VUS	Yes	ATM	p.Gly506Cys	c.1516G>T	VUS	Heterozygous	NA	NA	NA	NA	NA	NA	NA	NA	NA	NA	NA	NA	NA	NA	NA	NA	NA	NA	NA	NA
239	5300883	Self	Non cancer patient	5300883		F	20	saudi	Riyadh-central	not affected	NA	NA	NA	None described	None described	not disclosed	Negative + VUS	Yes	CHEK2	p.Arg519Leu	c.1556G>T	VUS	Heterozygous	NA	NA	NA	NA	NA	NA	NA	NA	NA	NA	NA	NA	NA	NA	NA	NA	NA	NA	NA	NA
240	5220711	Self	Index	5220711		F	52	saudi	Riyadh-central	Rectal	not known	NA	NA	None described	None described	not disclosed	Positive	Yes	BRCA1		c.4485-1G>A	Likely Pathogenic	Heterozygous	NBN	c.278C>T	p.Ser93Leu	VUS	Heterozygous	NA	NA	NA	NA	NA	NA	NA	NA	NA	NA	NA	NA	NA	NA	NA
241	5174397	Self	Index	5174397		M	55	saudi	Riyadh-central	Colon	not known	NA	NA	None described	None described	not disclosed	Negative + VUS	Yes	CHEK2	p.His339Gln	c.1017T>G	VUS	Heterozygous	NA	NA	NA	NA	NA	NA	NA	NA	NA	NA	NA	NA	NA	NA	NA	NA	NA	NA	NA	NA
242	5292875	Self	Index	5292875		M	48	saudi	Riyadh-central	Rectal	not known	NA	NA	None described	None described	not disclosed	Negative + VUS	Yes	BRCA2	p.Ser3368Pro	c.10102T>C	VUS	Heterozygous	NA	NA	NA	NA	NA	NA	NA	NA	NA	NA	NA	NA	NA	NA	NA	NA	NA	NA	NA	NA
243	484701	Self	Index	484701		M	59	saudi	Riyadh-central	Rectal	not known	NA	NA	None described	None described	not disclosed	Positive	Yes	APC	p.Ile1307Lys	c.3920T>A	Likely Pathogenic	Heterozygous	BRCA2	c.2072C>T	p.Ala691Val	VUS	Heterozygous	NA	NA	NA	NA	NA	NA	NA	NA	NA	NA	NA	NA	NA	NA	NA
244	5304737	Self	Non cancer patient	5304737		F	32	saudi	Riyadh-central	not affected	NA	NA	NA	None described	None described	not disclosed	Positive	Yes	PMS2	p.Ser459	c.1376C>G	Pathogenic	Heterozygous	APC	c.3205A>G	p.Arg1069Gly	VUS	Heterozygous	NA	NA	NA	NA	NA	NA	NA	NA	NA	NA	NA	NA	NA	NA	NA
245	529836	Self	Index	529836		F	46	saudi	Riyadh-central	Colon	not known	Polyposis	not known	None described	None described	not disclosed	Positive	No	APC	Deletion of exons 1-16(whole gene)	Deletion of exons 1-16(whole gene)	Pathogenic	Heterozygous	NA	NA	NA	NA	NA	NA	NA	NA	NA	NA	NA	NA	NA	NA	NA	NA	NA	NA	NA	NA
246	5226709	Self	Index	5226709		M	49	saudi	Riyadh-central	Sigmoid	not known	NA	NA	None described	None described	not disclosed	Negative + VUS	Yes	CHEK2	p.Pro92Arg	c.275C>G	VUS	Heterozygous	NA	NA	NA	NA	NA	NA	NA	NA	NA	NA	NA	NA	NA	NA	NA	NA	NA	NA	NA	NA
247	47226	Self	Index	47226		M	30	saudi	Riyadh-central	Colorectal	not known	Metachronous Colon Tumor	not known	None described	None described	not disclosed	Positive	No	MSH6	p.Arg1076Cys	c.3226C>T	Likely Pathogenic	Homozygous	NA	NA	NA	NA	NA	NA	NA	NA	NA	NA	NA	NA	NA	NA	NA	NA	NA	NA	NA	NA
248	9789678	Self	Index	9789678		F	58	saudi	Riyadh-central	Breast	not known	NA	NA	None described	None described	not disclosed	Negative + VUS	Yes	BRCA2	p.Phe2254Tyr	c.6761T>A	VUS	Heterozygous	NA	NA	NA	NA	NA	NA	NA	NA	NA	NA	NA	NA	NA	NA	NA	NA	NA	NA	NA	NA
249	5295831	Self	Index	5295831		M	40	saudi	Riyadh-central	Rectasigmoid	not known	NA	NA	None described	None described	not disclosed	Positive	Yes	APC	p.Ile1307Lys	c.3920T>A	Likely Pathogenic	Heterozygous	RAD51D	c.434G>T	p.Arg145Leu	VUS	Heterozygous	NA	NA	NA	NA	NA	NA	NA	NA	NA	NA	NA	NA	NA	NA	NA
250	5274424	Self	Index	5274424		M	17	saudi	Riyadh-central	Colon	not known	NA	NA	None described	None described	not disclosed	Negative + VUS	Yes	MSH6		c.*3dup	VUS	Heterozygous	NA	NA	NA	NA	NA	NA	NA	NA	NA	NA	NA	NA	NA	NA	NA	NA	NA	NA	NA	NA
251	5225616	Self	Index	5225616		F	40	saudi	Riyadh-central	Rectal	not known	NA	NA	None described	None described	not disclosed	Negative + VUS	Yes	ATM	p.Gly506Cys	c.1516G>T	VUS	Heterozygous	MSH2	c.508C>G	p.Gln170Glu	VUS	Heterozygous	NA	NA	NA	NA	NA	NA	NA	NA	NA	NA	NA	NA	NA	NA	NA
252	791987	Self	Index	791987		F	38	saudi	Riyadh-central	Rectal	not known	Polyposis	not known	None described	None described	not disclosed	Positive	No	APC	Deletion of exons 8-16	Deletion of exons 8-16	Pathogenic	Heterozygous	NA	NA	NA	NA	NA	NA	NA	NA	NA	NA	NA	NA	NA	NA	NA	NA	NA	NA	NA	NA
253	5304910	Self	Index	5304910		F	43	saudi	Riyadh-central	Colorectal	not known	NA	NA	None described	None described	not disclosed	Positive	No	BRCA1		c.5152+1G>C	Pathogenic	Heterozygous	NA	NA	NA	NA	NA	NA	NA	NA	NA	NA	NA	NA	NA	NA	NA	NA	NA	NA	NA	NA
254	476184	Self	Non cancer patient	476184		M	60	saudi	Riyadh-central	not affected	NA	NA	NA	None described	None described	not disclosed	Positive	No	BRCA1	deletion of exons 1-2	deletion of exons 1-2	Pathogenic	Heterozygous	NA	NA	NA	NA	NA	NA	NA	NA	NA	NA	NA	NA	NA	NA	NA	NA	NA	NA	NA	NA
255	100041817	Self	Index	100041817		F	47	saudi	Riyadh-central	Breast	not known	NA	NA	None described	None described	not disclosed	Negative	No	NA	NA	NA	NA	NA	NA	NA	NA	NA	NA	NA	NA	NA	NA	NA	NA	NA	NA	NA	NA	NA	NA	NA	NA	NA
256	436018866	Self	Index	436018866		F	38	saudi	Riyadh-central	Breast	not known	NA	NA	None described	None described	not disclosed	Positive	Yes	BRCA1	p.Trp1508*	c.4524G>A	Pathogenic	Heterozygous	BRIP1	c.1432C>T	p.His478Tyr	VUS	Heterozygous	NA	NA	NA	NA	NA	NA	NA	NA	NA	NA	NA	NA	NA	NA	NA
257	431037892	Self	Index	431037892		F	54	saudi	Riyadh-central	Ovarian	not known	NA	NA	None described	None described	not disclosed	Positive	No	BRCA1	p.Gln356*	c.1066C>T	Pathogenic	Heterozygous	NA	NA	NA	NA	NA	NA	NA	NA	NA	NA	NA	NA	NA	NA	NA	NA	NA	NA	NA	NA
258	439037287	Self	Index	439037287		F	36	saudi	Riyadh-central	Esophageal squamous cell carcinoma	not known	NA	NA	None described	None described	not disclosed	Positive	Yes	BRCA1	deletion of exons 1-3(Including the 5' UTR)		Pathoenic	Heterozygous	BRCA1	c.1301G>A	p.Ser434Asn	VUS	Heterozygous	NA	NA	NA	NA	NA	NA	NA	NA	NA	NA	NA	NA	NA	NA	NA
259	439037287	Sister	High risk	1079860175		F	26	saudi	Riyadh-central	not affected	NA	NA	NA	None described	None described	not disclosed	Negative	No	NA	NA	NA	NA	NA	NA	NA	NA	NA	NA	NA	NA	NA	NA	NA	NA	NA	NA	NA	NA	NA	NA	NA	NA	NA
260	438002805	Self	Index	438002805		F	36	saudi	Riyadh-central	Breast	not known	NA	NA	None described	None described	not disclosed	Negative	No	NA	NA	NA	NA	NA	NA	NA	NA	NA	NA	NA	NA	NA	NA	NA	NA	NA	NA	NA	NA	NA	NA	NA	NA	NA
261	440034428	Self	Index	440034428		M	14	saudi	Riyadh-central	CNS mixed germ cell tumor	not known	NA	NA	None described	None described	not disclosed	Negative	No	NA	NA	NA	NA	NA	NA	NA	NA	NA	NA	NA	NA	NA	NA	NA	NA	NA	NA	NA	NA	NA	NA	NA	NA	NA
262	440034428	Mother	High risk	1022286320		F	42	saudi	Riyadh-central	not affected	NA	NA	NA	None described	None described	not disclosed	Negative	No	NA	NA	NA	NA	NA	NA	NA	NA	NA	NA	NA	NA	NA	NA	NA	NA	NA	NA	NA	NA	NA	NA	NA	NA	NA
263	436045432	Self	Index	436045432		M	36	saudi	Riyadh-central	Colon + multiple colon polyposis	not known	NA	NA	None described	None described	not disclosed	Positive	No	MUTYH	p.Tyr84*	c.252C>	Pathogenic	Homozygous	NA	NA	NA	NA	NA	NA	NA	NA	NA	NA	NA	NA	NA	NA	NA	NA	NA	NA	NA	NA
264	437028948	Self	Index	437028948		M	17	saudi	Riyadh-central	Bone Marrow Aspirate	not known	NA	NA	None described	None described	not disclosed	Positive	No	PMS2	p.Ser459*	c.1376C>G	Pathogenic	Homozygous	CDKN2A(p16INKa)	Whole gene deletion(due to major chomosomal alteration)				CDKN2A(p14ARF)	Whole gene deletion(due to major chomosomal alteration)		Likely pathogenic	Homozygous	NA	NA	NA	NA	NA	NA	NA	NA	NA	NA
265	1016106138	Self	Index	1016106138		F	50	saudi	Riyadh-central	Breast	not known	NA	NA	None described	None described	not disclosed	Positive	Yes	BRCA2	p.Lys1057Thrfs*8	c.3170_3174del	Pathogenic	Heterozygous	NA	NA	NA	NA	NA	NA	NA	NA	NA	NA	NA	NA	NA	NA	NA	NA	NA	NA	NA	NA
266	1016106138	Brother	High risk	1023911504		M	48	saudi	Riyadh-central	not affected	NA	NA	NA	None described	None described	not disclosed	Positive	No	BRCA2	p.Lys1057Thrfs*8	c.3170_3174del	Pathogenic	Heterozygous	NA	NA	NA	NA	NA	NA	NA	NA	NA	NA	NA	NA	NA	NA	NA	NA	NA	NA	NA	NA
267	1016106138	Sister	Index	1016106120		F	53	saudi	Riyadh-central	Breast	not known	NA	NA	None described	None described	not disclosed	Positive	No	BRCA2	p.Lys1057Thrfs*8	c.3170_3174del	Pathogenic	Heterozygous	NA	NA	NA	NA	NA	NA	NA	NA	NA	NA	NA	NA	NA	NA	NA	NA	NA	NA	NA	NA
268	437017834	Self	Non cancer patient	437017834		M	16	saudi	Riyadh-central	not affected	NA	NA	NA	None described	None described	not disclosed	Positive	No	PMS2	p.Gln536*	c.1606C>T	Pathogenic	Homozygous	APC	c.3920T>A	p.Ile1307Lys	Likely Pathogenic	Heterozygous	NA	NA	NA	NA	NA	NA	NA	NA	NA	NA	NA	NA	NA	NA	NA
269	433041794	Self	Non cancer patient	433041794		F	28	saudi	Riyadh-central	not affected	NA	NA	NA	None described	None described	not disclosed	Negative	No	NA	NA	NA	NA	NA	NA	NA	NA	NA	NA	NA	NA	NA	NA	NA	NA	NA	NA	NA	NA	NA	NA	NA	NA	NA
270	1028785663	Self	Index	1028785663		M	39	saudi	Riyadh-central	Colon	not known	NA	NA	None described	None described	not disclosed	Negative + VUS	Yes	PMS2	p.Gln205His	c.615G>T	VUS	Heterozygous	NA	NA	NA	NA	NA	NA	NA	NA	NA	NA	NA	NA	NA	NA	NA	NA	NA	NA	NA	NA
271	440064139	Self	Non cancer patient	440064139		M	Not described		Not described	not affected	NA	NA	NA	None described	None described	not disclosed	Negative	No	NA	NA	NA	NA	NA	NA	NA	NA	NA	NA	NA	NA	NA	NA	NA	NA	NA	NA	NA	NA	NA	NA	NA	NA	NA
272	440064139	Father	High risk	1067452431		M	31	Saudi	Riyadh-central	not affected	NA	NA	NA	None described	None described	not disclosed	Positive	No	APC	p.Ile1307Lys	c.3920T>A	Likely Pathogenic	Heterozygous	NA	NA	NA	NA	NA	NA	NA	NA	NA	NA	NA	NA	NA	NA	NA	NA	NA	NA	NA	NA
273	440064139	Mother	High risk	1046380893		F	30	Saudi	Riyadh-central	not affected	NA	NA	NA	None described	None described	not disclosed	Negative	No	NA	NA	NA	NA	NA	NA	NA	NA	NA	NA	NA	NA	NA	NA	NA	NA	NA	NA	NA	NA	NA	NA	NA	NA	NA
274	1084250305	Self	Non cancer patient	1084250305		F	17	Saudi	Riyadh-central	not affected	NA	NA	NA	None described	None described	not disclosed	Negative	No	NA	NA	NA	NA	NA	NA	NA	NA	NA	NA	NA	NA	NA	NA	NA	NA	NA	NA	NA	NA	NA	NA	NA	NA	NA
275	1091533313	Self	Non cancer patient	1091533313		M	17	Saudi	Riyadh-central	not affected	NA	NA	NA	None described	None described	not disclosed	Negative	No	NA	NA	NA	NA	NA	NA	NA	NA	NA	NA	NA	NA	NA	NA	NA	NA	NA	NA	NA	NA	NA	NA	NA	NA	NA
276	322829	Self	Non cancer patient	322829		F	46	Saudi	Riyadh-central	not affected	NA	NA	NA	None described	None described	not disclosed	Negative	No	NA	NA	NA	NA	NA	NA	NA	NA	NA	NA	NA	NA	NA	NA	NA	NA	NA	NA	NA	NA	NA	NA	NA	NA	NA
277	5197381	Self	Non cancer patient	5197381		M	35	Saudi	Riyadh-central	not affected	NA	NA	NA	None described	None described	not disclosed	Positive	No	MLH1	p.Arg265Cys	c.793C>T	Pathogenic	Heterozygous	APC	c.3920T>A	p.Ile1307Lys	Likely Pathogenic	Heterozygous	NA	NA	NA	NA	NA	NA	NA	NA	NA	NA	NA	NA	NA	NA	NA
278	5136942	Self	Non cancer patient	5136942		F	28	Saudi	Riyadh-central	not affected	NA	NA	NA	None described	None described	not disclosed	Negative	No	NA	NA	NA	NA	NA	NA	NA	NA	NA	NA	NA	NA	NA	NA	NA	NA	NA	NA	NA	NA	NA	NA	NA	NA	NA
279	5307347	Self	Non cancer patient	5307347		F	46	Saudi	Riyadh-central	not affected	NA	NA	NA	None described	None described	not disclosed	Negative + VUS	Yes	BARD1	p.Val644Ala	c.1931T>C	VUS	Heterozygous	NA	NA	NA	NA	NA	NA	NA	NA	NA	NA	NA	NA	NA	NA	NA	NA	NA	NA	NA	NA
280	5299882	Self	Non cancer patient	5299882		M	39	Saudi	Riyadh-central	not affected	NA	NA	NA	None described	None described	not disclosed	Positive	Yes	APC	p.Ile1307Lys	c.3920T>A	Likely Pathogenic	Heterozygous	BRCA1	c.1396C>G	p.Arg466Gly	VUS	Heterozygous	BRCA2	c.5266G>C	p.Val1756Leu	VUS	Heterozygous	NA	NA	NA	NA	NA	NA	NA	NA	NA	NA
281	5299789	Self	Non cancer patient	5299789		M	52	Saudi	Riyadh-central	not affected	NA	NA	NA	None described	None described	not disclosed	Positive	Yes	APC	p.Ile1307Lys	c.3920T>A	Likely Pathogenic	Heterozygous	APC	c.-4A>C		VUS	Heterozygous	BMPR1A	c.1245A>C	p.Glu415Asp	VUS	Heterozygous	BRCA2	c.6269A>G	p.His2090Arg	VUS	Heterozygous	NA	NA	NA	NA	NA
282	5299789	Sister	High risk	485593		F	48	Saudi	Riyadh-central	not affected	NA	NA	NA	None described	None described	not disclosed	Positive	Yes	APC	p.Ile1307Lys	c.3920T>A	Likely Pathogenic	Heterozygous	BRCA2	c.6269A>G	p.His2090Arg	VUS	Heterozygous	NA	NA	NA	NA	NA	NA	NA	NA	NA	NA	NA	NA	NA	NA	NA
285	1071298572	Sister	High risk	1071298606		F	17	Saudi	Riyadh-central	not affected	NA	NA	NA	None described	None described	not disclosed	Negative + VUS	Yes	MLH1	p.Ala580Thr	c.1738G>A	VUS	Heterozygous	NA	NA	NA	NA	NA	NA	NA	NA	NA	NA	NA	NA	NA	NA	NA	NA	NA	NA	NA	NA
286	1071298572	Sister	High risk	1089862039		F	17	Saudi	Riyadh-central	not affected	NA	NA	NA	None described	None described	not disclosed	Negative	No	NA	NA	NA	NA	NA	NA	NA	NA	NA	NA	NA	NA	NA	NA	NA	NA	NA	NA	NA	NA	NA	NA	NA	NA	NA
287	1005060833	Self	Non cancer patient	1005060833		F	17	Saudi	Riyadh-central	not affected	NA	NA	NA	None described	None described	not disclosed	Negative	No	NA	NA	NA	NA	NA	NA	NA	NA	NA	NA	NA	NA	NA	NA	NA	NA	NA	NA	NA	NA	NA	NA	NA	NA	NA
288	1114932286	Self	Non cancer patient	1114932286		F	17	Saudi	Riyadh-central	not affected	NA	NA	NA	None described	None described	not disclosed	Negative	No	NA	NA	NA	NA	NA	NA	NA	NA	NA	NA	NA	NA	NA	NA	NA	NA	NA	NA	NA	NA	NA	NA	NA	NA	NA
289	1114932286	Sister	High risk	1089959934		F	17	Saudi	Riyadh-central	not affected	NA	NA	NA	None described	None described	not disclosed	Negative	No	NA	NA	NA	NA	NA	NA	NA	NA	NA	NA	NA	NA	NA	NA	NA	NA	NA	NA	NA	NA	NA	NA	NA	NA	NA
290	1096708613	Self	Non cancer patient	1096708613		F	17	Saudi	Riyadh-central	not affected	NA	NA	NA	None described	None described	not disclosed	Negative + VUS	Yes	CDH1	p.Val345Ile	c.1033G>A	VUS	Heterozygous	NA	NA	NA	NA	NA	NA	NA	NA	NA	NA	NA	NA	NA	NA	NA	NA	NA	NA	NA	NA
291	1075438323	Self	Non cancer patient	1075438323		F	17	Saudi	Riyadh-central	not affected	NA	NA	NA	None described	None described	not disclosed	Negative + VUS	Yes	STK11	p.Arg211Trp	c.631C>T	VUS	Homozygous	NA	NA	NA	NA	NA	NA	NA	NA	NA	NA	NA	NA	NA	NA	NA	NA	NA	NA	NA	NA
292	1045945787	Self	Non cancer patient	1045945787		M	17	Saudi	Riyadh-central	not affected	NA	NA	NA	None described	None described	not disclosed	Negative + VUS	Yes	MSH6	p.Gln958Arg	c.2873A>G	VUS	Heterozygous	NA	NA	NA	NA	NA	NA	NA	NA	NA	NA	NA	NA	NA	NA	NA	NA	NA	NA	NA	NA
293	440076814	Self	Non cancer patient	440076814		F	17	Saudi	Riyadh-central	not affected	NA	NA	NA	None described	None described	not disclosed	Positive	Yes	MLH1		c.207+1G>A	Likely pathogenic	Heterozygous	BRIP1	c.697A>G	p.Ile233Val	VUS	Heterozygous	NA	NA	NA	NA	NA	NA	NA	NA	NA	NA	NA	NA	NA	NA	NA
294	1009286525	Self	Non cancer patient	1009286525		M	38	Saudi	Riyadh-central	not affected	NA	NA	NA	None described	None described	not disclosed	Negative + VUS	Yes	APC	p.Val2630Ala	c.7889T>C	VUS	Heterozygous	NA	NA	NA	NA	NA	NA	NA	NA	NA	NA	NA	NA	NA	NA	NA	NA	NA	NA	NA	NA
295	1136618368	Self	Non cancer patient	1136618368		F	22	Saudi	Riyadh-central	not affected	NA	NA	NA	None described	None described	not disclosed	Negative + VUS	Yes	ATM	p.Ile2185Thr	c.6554T>C	VUS	Heterozygous	NA	NA	NA	NA	NA	NA	NA	NA	NA	NA	NA	NA	NA	NA	NA	NA	NA	NA	NA	NA
296	2351017765	Self	Non cancer patient	2351017765		F	32	Saudi	Riyadh-central	not affected	NA	NA	NA	None described	None described	not disclosed	Negative	No	NA	NA	NA	NA	NA	NA	NA	NA	NA	NA	NA	NA	NA	NA	NA	NA	NA	NA	NA	NA	NA	NA	NA	NA	NA
297	2089682369	Self	Non cancer patient	2089682369		M	28	Saudi	Riyadh-central	not affected	NA	NA	NA	None described	None described	not disclosed	Positive	Yes	CHEK2		deletion of exons 3-4	Pathogenic	Heterozygous	CDH1	c.387+5G>A		VUS	Heterozygous	NA	NA	NA	NA	NA	NA	NA	NA	NA	NA	NA	NA	NA	NA	NA
298	872736401	Self	Non cancer patient	872736401		F	41	Saudi	Riyadh-central	not affected	NA	NA	NA	None described	None described	not disclosed	Negative	No	NA	NA	NA	NA	NA	NA	NA	NA	NA	NA	NA	NA	NA	NA	NA	NA	NA	NA	NA	NA	NA	NA	NA	NA	NA
299	1095258347	Self	Non cancer patient	1095258347		M	20	Saudi	Riyadh-central	not affected	NA	NA	NA	None described	None described	not disclosed	Positive	Yes	BRCA1	p.Ala1708Glu	c.5123C>A	Pathogenic	Heterozygous	CHEK2	c.1556G>T	p.Arg519Leu	VUS	Heterozygous	NA	NA	NA	NA	NA	NA	NA	NA	NA	NA	NA	NA	NA	NA	NA
300	1031322439	Self	Non cancer patient	1031322439		F	17	Saudi	Riyadh-central	not affected	NA	NA	NA	None described	None described	not disclosed	Negative	No	NA	NA	NA	NA	NA	NA	NA	NA	NA	NA	NA	NA	NA	NA	NA	NA	NA	NA	NA	NA	NA	NA	NA	NA	NA
301	1105324840	Self	Non cancer patient	1105324840		F	20	Saudi	Riyadh-central	not affected	NA	NA	NA	None described	None described	not disclosed	Positive	No	ATM		deletion of exons 62-63	Pathogenic	Heterozygous	NA	NA	NA	NA	NA	NA	NA	NA	NA	NA	NA	NA	NA	NA	NA	NA	NA	NA	NA	NA
302	1111556815	Self	Non cancer patient	1111556815		F	17	Saudi	Riyadh-central	not affected	NA	NA	NA	None described	None described	not disclosed	Positive	Yes	BRCA1	p.Ala1708Glu	c.5123C>A	Pathogenic	Heterozygous	MUTYH	c.932G>A	p.Arg311Lys	VUS	Heterozygous	NA	NA	NA	NA	NA	NA	NA	NA	NA	NA	NA	NA	NA	NA	NA
303	1111556807	Self	Non cancer patient	1111556807		M	17	Saudi	Riyadh-central	not affected	NA	NA	NA	None described	None described	not disclosed	Negative + VUS	Yes	MUTYH	p.Arg311Lys	c.932G>A	VUS	Heterozygous	NA	NA	NA	NA	NA	NA	NA	NA	NA	NA	NA	NA	NA	NA	NA	NA	NA	NA	NA	NA
305	1091919249	Self	Non cancer patient	1091919249		M	24	Saudi	Riyadh-central	not affected	NA	NA	NA	None described	None described	not disclosed	Negative	No	NA	NA	NA	NA	NA	NA	NA	NA	NA	NA	NA	NA	NA	NA	NA	NA	NA	NA	NA	NA	NA	NA	NA	NA	NA
307	582334908	Self	Non cancer patient	582334908		M	48	Saudi	Riyadh-central	not affected	NA	NA	NA	None described	None described	not disclosed	Positive	No	BRCA1	p.Ala1708Glu	c.5123C>A	Pathogenic	Heterozygous	NA	NA	NA	NA	NA	NA	NA	NA	NA	NA	NA	NA	NA	NA	NA	NA	NA	NA	NA	NA
309	236824494	Self	Non cancer patient	236824494		F	37	Saudi	Riyadh-central	not affected	NA	NA	NA	None described	None described	not disclosed	Negative	No	NA	NA	NA	NA	NA	NA	NA	NA	NA	NA	NA	NA	NA	NA	NA	NA	NA	NA	NA	NA	NA	NA	NA	NA	NA
310	1078787676	Self	Non cancer patient	1078787676		F	28	Saudi	Riyadh-central	not affected	NA	NA	NA	None described	None described	not disclosed	Negative + VUS	Yes	APC	p.Asn1800Ser	c.5399A>G	VUS	Heterozygous	NA	NA	NA	NA	NA	NA	NA	NA	NA	NA	NA	NA	NA	NA	NA	NA	NA	NA	NA	NA
311	1102176425	Self	Non cancer patient	1102176425		F	20	Saudi	Riyadh-central	not affected	NA	NA	NA	None described	None described	not disclosed	Negative	No	NA	NA	NA	NA	NA	NA	NA	NA	NA	NA	NA	NA	NA	NA	NA	NA	NA	NA	NA	NA	NA	NA	NA	NA	NA
312	439029306	Self	Non cancer patient	439029306		F	37	Saudi	Riyadh-central	not affected	NA	NA	NA	None described	None described	not disclosed	Negative	No	NA	NA	NA	NA	NA	NA	NA	NA	NA	NA	NA	NA	NA	NA	NA	NA	NA	NA	NA	NA	NA	NA	NA	NA	NA
313	439029306	brother	High risk	4390293061		M	17	Saudi	Riyadh-central	not affected	NA	NA	NA	None described	None described	not disclosed	Negative	No	NA	NA	NA	NA	NA	NA	NA	NA	NA	NA	NA	NA	NA	NA	NA	NA	NA	NA	NA	NA	NA	NA	NA	NA	NA
314	100265452	Self	Non cancer patient	100265452		F	37	Saudi	Riyadh-central	not affected	NA	NA	NA	None described	None described	not disclosed	Negative + VUS	Yes	BRCA1		c.-106C>G	VUS	Heterozygous	NA	NA	NA	NA	NA	NA	NA	NA	NA	NA	NA	NA	NA	NA	NA	NA	NA	NA	NA	NA
315	501158393	Self	Non cancer patient	501158393		M	33	Saudi	Riyadh-central	not affected	NA	NA	NA	None described	None described	not disclosed	Positive	No	BRCA1	p.Ala1708Glu	c.5123C>A	Pathogenic	Heterozygous	NA	NA	NA	NA	NA	NA	NA	NA	NA	NA	NA	NA	NA	NA	NA	NA	NA	NA	NA	NA
318	501158393	Mother	High risk	5011583931		F	58	Saudi	Riyadh-central	not affected	NA	NA	NA	None described	None described	not disclosed	Negative	No	NA	NA	NA	NA	NA	NA	NA	NA	NA	NA	NA	NA	NA	NA	NA	NA	NA	NA	NA	NA	NA	NA	NA	NA	NA
319	441012106	Self	Non cancer patient	441012106		M	28	Saudi	Riyadh-central	not affected	NA	NA	NA	None described	None described	not disclosed	Positive	No	APC	p.Ile1307Lys	c.3920T>A	Likely Pathogenic	Heterozygous	NA	NA	NA	NA	NA	NA	NA	NA	NA	NA	NA	NA	NA	NA	NA	NA	NA	NA	NA	NA
320	1090974047	Self	Non cancer patient	1090974047		M	23	Saudi	Riyadh-central	not affected	NA	NA	NA	None described	None described	not disclosed	Positive	Yes	ATM		deletion of exons 62-63	Pathogenic	Heterozygous	MUTYH	c.2T>C	p.Met1?)	VUS	Heterozygous	NA	NA	NA	NA	NA	NA	NA	NA	NA	NA	NA	NA	NA	NA	NA
321	1090974047	Sister	High risk	1075823029		F	26	Saudi	Riyadh-central	not affected	NA	NA	NA	None described	None described	not disclosed	Negative	No	NA	NA	NA	NA	NA	NA	NA	NA	NA	NA	NA	NA	NA	NA	NA	NA	NA	NA	NA	NA	NA	NA	NA	NA	NA
322	1057715748	Self	Non cancer patient	1057715748		F	17	Saudi	Riyadh-central	not affected	NA	NA	NA	None described	None described	not disclosed	Negative + VUS	Yes	PALB2	p.Cys1109Arg	c.3325T>C	VUS	Heterozygous	NA	NA	NA	NA	NA	NA	NA	NA	NA	NA	NA	NA	NA	NA	NA	NA	NA	NA	NA	NA
323	852649945	Self	Non cancer patient	852649945		F	20	Saudi	Riyadh-central	not affected	NA	NA	NA	None described	None described	not disclosed	Negative	No	NA	NA	NA	NA	NA	NA	NA	NA	NA	NA	NA	NA	NA	NA	NA	NA	NA	NA	NA	NA	NA	NA	NA	NA	NA
324	1071298572	Self	Non cancer patient	1071298572		F	17	Saudi	Riyadh-central	not affected	NA	NA	NA	None described	None described	not disclosed	Negative + VUS	Yes	MLH1	(p.Ala580Thr	c.1738G>A	VUS	Heterozygous	NA	NA	NA	NA	NA	NA	NA	NA	NA	NA	NA	NA	NA	NA	NA	NA	NA	NA	NA	NA
325	1058808617	Self	Non cancer patient	1058808617		M	30	Saudi	Riyadh-central	not affected	NA	NA	NA	None described	None described	not disclosed	Negative + VUS	Yes	MUTYH	p.Arg311Lys	c.932G>A	VUS	Heterozygous	NA	NA	NA	NA	NA	NA	NA	NA	NA	NA	NA	NA	NA	NA	NA	NA	NA	NA	NA	NA

## Sheet: Table S2
Supplementary Table 2: Detailed patients cohort.
All
Genetic Test Result	n	%
Positive for PVs	119	0.383871
Negative for PVs	117	0.377419
VUS only	72	0.232258
Not tested-positive (results syndicated from another study)	1	0.00322581
Not tested-negative (results syndicated from another study)	1	0.00322581
Sample Failed (excluded from analysis)	3
Cancer patients
Genetic Test Result	n	%
Positive for PVs	40	0.363636
Negative for PVs	42	0.381818
VUS only	28	0.254545
Relatives with cancer
Genetic Test Result	n	%
Positive for PVs	9	0.5625
Negative for PVs	6	0.375
VUS only	1	0.0625
High risk individuals
Genetic Test Result	n	%
Positive for PVs	52	0.412698
Negative for PVs	48	0.380952
VUS only	26	0.206349
Low risk individuals
Genetic Test Result	n	%
Positive for PVs	17	0.293103
Negative for PVs	21	0.362069
VUS only	17	0.293103
Not tested-positive (results syndicated from another study)	1	0.0172414
Not tested-negative (results syndicated from another study)	1	0.0172414

## Sheet: Table S3
Supplementary Table 3: Detailed patients cohort.
Sample ID	Patient ID	Family ID	Chromosome	Gene Position	Ref	Alt	Gene	Type	cHGVS	pHGVS	Exon	Zygosity	Classification	Group	Cancer types
243	484701	484701	5	112179711	T	A	APC	SNV	c.3920T>A	p.Ile1307Lys	16	Heterozygous	Likely Pathogenic	Index	Rectal
156	5047714	5047714	5	112179711	T	A	APC	SNV	c.3920T>A	p.Ile1307Lys	16	Heterozygous	Likely Pathogenic	Index	Colon
277	5197381	5197381	5	112179711	T	A	APC	SNV	c.3920T>A	p.Ile1307Lys	16	Heterozygous	Likely Pathogenic	Non cancer patient
192	5286724	5286724	5	112179711	T	A	APC	SNV	c.3920T>A	p.Ile1307Lys	16	Heterozygous	Likely Pathogenic	Non cancer patient
249	5295831	5295831	5	112179711	T	A	APC	SNV	c.3920T>A	p.Ile1307Lys	16	Heterozygous	Likely Pathogenic	Index	Rectasigmoid
281	5299789	5299789	5	112179711	T	A	APC	SNV	c.3920T>A	p.Ile1307Lys	16	Heterozygous	Likely Pathogenic	Non cancer patient
282	485593	5299789	5	112179711	T	A	APC	SNV	c.3920T>A	p.Ile1307Lys	16	Heterozygous	Likely Pathogenic	High risk
280	5299882	5299882	5	112179711	T	A	APC	SNV	c.3920T>A	p.Ile1307Lys	16	Heterozygous	Likely Pathogenic	Non cancer patient
137	158487542	158487542	5	112179711	A	A	APC	SNV	c.3920T>A	p.Ile1307Lys	16	Heterozygous	Likely Pathogenic	Index	Colon, Endometrial
140	5285439	158487542	5	112179711	T	A	APC	SNV	c.3920T>A	p.Ile1307Lys	16	Heterozygous	Likely Pathogenic	High risk
142	932255	158487542	5	112179711	A	A	APC	SNV	c.3920T>A	p.Ile1307Lys	16	Heterozygous	Likely Pathogenic	Relative with cancer	Colon
143	5288506	158487542	5	112179711	A	A	APC	SNV	c.3920T>A	p.Ile1307Lys	16	Heterozygous	Likely Pathogenic	High risk	polyposis
144	5288505	158487542	5	112179711	T	A	APC	SNV	c.3920T>A	p.Ile1307Lys	16	Heterozygous	Likely Pathogenic	High risk
145	5264408	158487542	5	112179711	T	A	APC	SNV	c.3920T>A	p.Ile1307Lys	16	Heterozygous	Likely Pathogenic	Relative with cancer	Gastric
146	5194648	158487542	5	112179711	T	A	APC	SNV	c.3920T>A	p.Ile1307Lys	16	Heterozygous	Likely Pathogenic	Relative with cancer	Colon
147	5303330	158487542	5	112179711	T	A	APC	SNV	c.3920T>A	p.Ile1307Lys	16	Heterozygous	Likely Pathogenic	High risk
148	5303328	158487542	5	112179711	T	A	APC	SNV	c.3920T>A	p.Ile1307Lys	16	Heterozygous	Likely Pathogenic	High risk
150	5303336	158487542	5	112179711	T	A	APC	SNV	c.3920T>A	p.Ile1307Lys	16	Heterozygous	Likely Pathogenic	High risk
123	290040147	290040147	5	112179711	T	A	APC	SNV	c.3920T>A	p.Ile1307Lys	16	Heterozygous	Likely Pathogenic	Index	Colon
127	5253245	290040147	5	112179711	T	A	APC	SNV	c.3920T>A	p.Ile1307Lys	16	Heterozygous	Likely Pathogenic	High risk
128	641498647	290040147	5	112179711	T	A	APC	SNV	c.3920T>A	p.Ile1307Lys	16	Heterozygous	Likely Pathogenic	High risk
131	291362347	290040147	5	112179711	T	A	APC	SNV	c.3920T>A	p.Ile1307Lys	16	Heterozygous	Likely Pathogenic	High risk
193	433024702	433024702	5	112179711	T	A	APC	SNV	c.3920T>A	p.Ile1307Lys	16	Heterozygous	Likely Pathogenic	Index	Breast
86	1052447404	436019191	5	112179711	T	A	APC	SNV	c.3920T>A	p.Ile1307Lys	16	Heterozygous	Likely Pathogenic	Index	Ovarian
268	437017834	437017834	5	112179711	T	A	APC	SNV	c.3920T>A	p.Ile1307Lys	16	Heterozygous	Likely Pathogenic	Non cancer patient
69	1077772505	438026504	5	112175211	T	A	APC	SNV	c.3920T>A	p.Ile1307Lys	16	Heterozygous	Likely Pathogenic	High risk
272	1067452431	440064139	5	112179711	T	A	APC	SNV	c.3920T>A	p.Ile1307Lys	16	Heterozygous	Likely Pathogenic	High risk
134	747313558	747313558	5	112179711	T	A	APC	SNV	c.3920T>A	p.Ile1307Lys	16	Heterozygous	Likely Pathogenic	Index	Rectal
118	1000000001	1000000001	5	112179711	T	A	APC	SNV	c.3920T>A	p.Ile1307Lys	16	Heterozygous	Likely Pathogenic	Index	Breast
119	1004961734	1000000001	5	112179711	T	A	APC	SNV	c.3920T>A	p.Ile1307Lys	16	Heterozygous	Likely Pathogenic	High risk	breast
81	1017970250	1017970250	5	112175211	T	A	APC	SNV	c.3920T>A	p.Ile1307Lys	16	Heterozygous	Likely Pathogenic	Index	Colon
82	1017970235	1017970250	5	112175211	T	A	APC	SNV	c.3920T>A	p.Ile1307Lys	16	Heterozygous	Likely Pathogenic	High risk
39	1035302221	1035302221	5	112179711	T	A	APC	SNV	c.3920T>A	p.Il31307Lys	16	Heterozygous	Likely Pathogenic	Index	Breast
41	1108236579	1035302221	5	112179711	T	A	APC	SNV	c.3920T>A	p.Ile1307Lys	16	Heterozygous	Likely Pathogenic	High risk
44	1048786253	1035302221	5	112179711	T	A	APC	SNV	c.3920T>A	p.Ile1307Lys	16	Heterozygous	Likely Pathogenic	Relative with cancer	Breast
46	1109556116	1035302221	5	112175211	T	A	APC	SNV	c.3920T>A	p.Ile1307Lys	16	Heterozygous	Likely Pathogenic	High risk
230	502453	Index	5	112179711	T	A	APC	SNV	c.3920T>A	p.Ile1307Lys	16	Heterozygous	Likely Pathogenic	Index	Rectal
141	5285981	158487542	5	112179711	A	A	APC	SNV	c.3920T>A	p.Ile1307Lys	16	Heterozygous	Likely Pathogenic	High risk
319	441012106	441012106	5	112179711	T	A	APC	SNV	c.3920T>A	p.Ile1307Lys	16	Heterozygous	Likely Pathogenic	Non cancer patient
240	5220711	5220711	17	41209095	G	A	BRCA1	SNV	c.4485-1G>A			Heterozygous	Likely Pathogenic	Index	Rectal
19	6687986	438026965	13	32907207	G	C	BRCA2	SNV	c.7008-1G>C			Heterozygous	Likely Pathogenic	High risk
20	2287366278	438026965	13	32907207	G	C	BRCA2	SNV	c.7008-1G>C			Heterozygous	Likely Pathogenic	High risk
264	437028948	437028948	9				CDKN2A(p14ARF)	DEL	Whole gene deletion(due to major chomosomal alteration)			Homozygous	Likely Pathogenic	Index	Bone Marrow Aspirate
293	440076814	440076814	3		G	A	MLH1	SNV	c.207+1G>A			Heterozygous	Likely pathogenic	Non cancer patient
247	47226	47226	2	48026966	C	T	MSH6	SNV	c.3226C>T	p.Arg1076Cys		Homozygous	Likely Pathogenic	Index	Colorectal
1	1171651878	438001651	17		C	T	TP53	SNV	c.799C>T	p.Arg267Trp		Heterozygous	Likely Pathogenic	Index	Chloroid plexus carcinoma
3	1047418429	438001651	17		C	T	TP53	SNV	c.799C>T	p.Arg267Trp		Homozygous	Likely Pathogenic	High risk
6	1179640378	438001651	17		C	T	TP53	SNV	c.799C>T	p.Arg267Trp		Heterozygous	Likely Pathogenic	High risk
7	1047418411	438001651	17		C	T	TP53	SNV	c.799C>T	p.Arg267Trp		Heterozygous	Likely Pathogenic	High risk
8	1047418387	438001651	17		C	T	TP53	SNV	c.799C>T	p.Arg267Trp		Heterozygous	Likely Pathogenic	High risk
5	1158775625	438001651	17		C	T	TP53	SNV	c.799C>T	p.Arg267Trp		Heterozygous	Likely Pathogenic	High risk
234	5303164	5303164	5	112179711	A	G	APC	SNV	c.1744-2A>G			Heterozygous	Pathogenic	Non cancer patient
235	5303170	5303164	5	112179711	A	G	APC	SNV	c.1744-2A>G			Heterozygous	Pathogenic	High risk
236	5303160	5303164	5	112179711	A	G	APC	SNV	c.1744-2A>G			Heterozygous	Pathogenic	High risk
102	1062753106	439014619	5	112179711			APC	DEL	c.3183_3187delACAAA	p.Gln1062*		Heterozygous	Pathogenic	Index	Colon
103	1045383989	439014619	5	112179711			APC	DEL	c.3183_3187delACAAA	p.Gln1062*		Heterozygous	Pathogenic	Index	Colon
105	1067777076	439014619	5	112179711			APC	DEL	c.3183_3187delACAAA	p.Gln1062*		Heterozygous	Pathogenic	High risk
106	1076909421	439014619	5	112179711			APC	DEL	c.3183_3187delACAAA	p.Gln1062*		Heterozygous	Pathogenic	High risk
245	529836	529836	5	112179711			APC	DEL	Deletion of exons 1-16(whole gene)	Deletion of exons 1-16(whole gene)	1-16	Heterozygous	Pathogenic	Index	Colon, Polyposis
252	791987	791987	5	112179711			APC	DEL	Deletion of exons 8-16	Deletion of exons 8-16	8-18	Heterozygous	Pathogenic	Index	Rectal, Polyposis
301	1105324840	1105324840	11	108155106			ATM	DEL	deletion of exons 62-63		62-63	Heterozygous	Pathogenic	Non cancer patient
257	431037892	431037892	17	41209095	C	T	BRCA1	SNV	c.1066C>T	p.Gln356*		Heterozygous	Pathogenic	Index	Ovarian
256	436018866	436018866	17	41209095	G	A	BRCA1	SNV	c.4524G>A	p.Trp1508*		Heterozygous	Pathogenic	High risk
162	90350568	90350568	17	41209095	C	A	BRCA1	SNV	c.5123C>A	p.Ala1708Glu		Heterozygous	Pathogenic	Non cancer patient
307	582334908	582334908	17	41209095	C	A	BRCA1	SNV	c.5123C>A	p.Ala1708Glu		Heterozygous	Pathogenic	Non cancer patient
114	1086905559	1086905559	17	41209095	C	A	BRCA1	SNV	c.5123C>A	p.Ala1708Glu		Heterozygous	Pathogenic	Index	Ovarian
115	1067332112	1086905559	17	41209095	C	A	BRCA1	SNV	c.5123C>A	p.Ala1708Glu		Heterozygous	Pathogenic	Relative with cancer	Breast
117	1076264173	1086905559	17	41209095	C	A	BRCA1	SNV	c.5123C>A	p.Ala1708Glu		Heterozygous	Pathogenic	High risk
315	501158393	501158393	17	41209095	C	A	BRCA1	SNV	c.5123C>A	p.Ala1708Glu		Heterozygous	Pathogenic	Non cancer patient
299	1095258347	1095258347	17	41209095	C	A	BRCA1	SNV	c.5123C>A	p.Ala1708Glu		Heterozygous	Pathogenic	Non cancer patient
302	1111556815	1111556815	17	41209095	C	A	BRCA1	SNV	c.5123C>A	p.Ala1708Glu		Heterozygous	Pathogenic	Non cancer patient
253	5304910	5304910	17	41209095	G	C	BRCA1	SNV	c.5152+1G>C			Heterozygous	Pathogenic	Index	Colorectal
39	1035302221	1035302221	17	41209095	G	A	BRCA1	SNV	c.5251C>T	p.Arg1751*	19	Heterozygous	Pathogenic	Index	Breast
41	1108236579	1035302221	17	41209095	G	A	BRCA1	SNV	c.5251C>T	p.Arg1751*	19	Heterozygous	Pathogenic	High risk
42	1035603057	1035302221	17	41209095	G	A	BRCA1	SNV	c.5251C>T	p.Arg1751*	19	Heterozygous	Pathogenic	High risk
44	1048786253	1035302221	17	41209095	G	A	BRCA1	SNV	c.5251C>T	p.Arg1751*	19	Heterozygous	Pathogenic	Relative with cancer	Breast
86	1052447404	436019191	17	41209095			BRCA1	DEL	c.5530del	p.Leu1844Serfs*11		Heterozygous	Pathogenic	Index	Ovarian
254	476184	476184	17	41209095			BRCA1	DEL	deletion of exons 1-2	deletion of exons 1-2	1-2	Heterozygous	Pathogenic	Non cancer patient
258	439037287	439037287	17	41209095			BRCA1	DEL	deletion of exons 1-3(Including the 5' UTR)	deletion of exons 1-3(Including the 5' UTR)	1-3	Heterozygous	Pathogenic	Index	Esophageal squamous cell carcinoma
265	1016106138	1016106138	13	32907207			BRCA2	DEL	c.3170_3174del	p.Lys1057Thrfs*8		Heterozygous	Pathogenic	Index	Breast
266	1023911504	1016106138	13	32907207			BRCA2	DEL	c.3170_3174del	p.Lys1057Thrfs*8		Heterozygous	Pathogenic	High risk
267	1016106120	1016106138	13	32907207			BRCA2	DEL	c.3170_3174del	p.Lys1057Thrfs*8		Heterozygous	Pathogenic	Index	Breast
85	1065956847	438023888	13	32907207			BRCA2	DEL	c.4787del	p.Asn1596Ilefs*21		Heterozygous	Pathogenic	Index	Breast
92	2039142084	2039142084	13	32907207			BRCA2	DUP	c.5557dup	p.Cys1853Leufs*5		Heterozygous	Pathogenic	Index	Breast
94	2060193105	2039142084	13	32907207			BRCA2	DUP	c.5557dup	p.Cys1853Leufs*5		Heterozygous	Pathogenic	High risk
95	2011180136	2039142084	13	32907207			BRCA2	DUP	c.5557dup	p.Cys1853Leufs*5		Heterozygous	Pathogenic	Relative with cancer	Breast
181	5249154	5249154	9	21967752	C	T	CDKN2A	SNV	c.238C>T	p.Arg80*	2	Heterozygous	Pathogenic	Index	Colon
182	5301915	5249154	9	21967752	C	T	CDKN2A	SNV	c.238C>T	p.Arg80*	2	Heterozygous	Pathogenic	High risk
183	5301909	5249154	9	21967752	C	T	CDKN2A	SNV	c.238C>T	p.Arg80*	2	Heterozygous	Pathogenic	High risk
185	5301918	5249154	9	21967752	C	T	CDKN2A	SNV	c.238C>T	p.Arg80*	2	Heterozygous	Pathogenic	High risk
297	2089682369	2089682369	2				CHEK2	DEL	deletion of exons 3-4		21	Heterozygous	Pathogenic	Non cancer patient
277	5197381	5197381	3		C	T	MLH1	SNV	c.793C>T	p.Arg265Cys		Heterozygous	Pathogenic	Non cancer patient
181	5249154	5249154	3				MLH1	DEL	deletion of exon 16	deletion of exon 16		Heterozygous	Pathogenic	Index	Colon
182	5301915	5249154	3				MLH1	DEL	deletion of exon 16	deletion of exon 16		Heterozygous	Pathogenic	High risk
183	5301909	5249154	3				MLH1	DEL	deletion of exon 16	deletion of exon 16		Heterozygous	Pathogenic	High risk
184	5301914	5249154	3				MLH1	DEL	deletion of exon 16	deletion of exon 16	16	Heterozygous	Pathogenic	High risk
137	158487542	158487542	2				MSH2	DEL	c.1964del	p.Val655Aspfs*30		Heterozygous	Pathogenic	Index	Colon, Endometrial
141	5285981	158487542	2				MSH2	DEL	c.1964del	p.Val655Aspfs*30		Heterozygous	Pathogenic	High risk
142	932255	158487542	2				MSH2	DEL	c.1964del	p.Val655Aspfs*30		Heterozygous	Pathogenic	Relative with cancer	Colon
143	5288506	158487542	2				MSH2	DEL	c.1964del	p.Val655Aspfs*30		Heterozygous	Pathogenic	High risk
145	5264408	158487542	2				MSH2	DEL	c.1964del	p.Val655Aspfs*30		Heterozygous	Pathogenic	Relative with cancer	Gastric
150	5303336	158487542	2				MSH2	DEL	c.1964del	p.Val655Aspfs*30		Heterozygous	Pathogenic	High risk
190	5067126	5067126	2		C	T	MSH2	SNV	c.289C>T	p.Gln97*		Heterozygous	Pathogenic	High risk
213	857127	857127	2		C	T	MSH2	SNV	c.862C>T	p.Gln288*		Heterozygous	Pathogenic	Index	Colon
216	5004067	5004067	2				MSH2	DEL	Deletion of exons 3-7	Deletion of exons 3-7	3-7	Heterozygous	Pathogenic	Index	Colon
23	438004057	438004057	2	48026966	G	A	MSH6	SNV	c.1883G>A	p.Trp628*		Homozygous	Pathogenic	Index	Constitutional MMR syndrome
24	1062185127	438004057	2	48026966	G	A	MSH6	SNV	c.1883G>A	p.Trp628*		Heterozygous	Pathogenic	High risk
263	436045432	436045432	1	45797707	C		MUTYH	SNV	c.252C>	p.Tyr84*		Homozygous	Pathogenic	Index	Colon + multiple colon polyposis
155	5211312	5211312	1	45797707	C	A	MUTYH	SNV	c.252C>A	p.Tyr84*		Homozygous	Pathogenic	Index	Colon
170	5273923	5273923	1	45797707	C	T	MUTYH	SNV	c.544C>T	p.Arg182Cys		Homozygous	Pathogenic	Index	Multiple colon polyposis
171	5286684	5273923	1	45797707	C	T	MUTYH	SNV	c.544C>T	p.Arg182Cys		Heterozygous	Pathogenic	Relative with cancer	Multiple not described
172	5286162	5273923	1	45797707	C	T	MUTYH	SNV	c.544C>T	p.Arg182Cys		Heterozygous	Pathogenic	Relative with cancer	Polyposis
174	401481	5273923	1	45797707	C	T	MUTYH	SNV	c.544C>T	p.Arg182Cys		Heterozygous	Pathogenic	High risk
175	969366	5273923	1	45797707	C	T	MUTYH	SNV	c.544C>T	p.Arg182Cys		Heterozygous	Pathogenic	High risk
177	401478	5273923	1	45797707	C	T	MUTYH	SNV	c.544C>T	p.Arg182Cys		Heterozygous	Pathogenic	High risk
136	154156239	154156239	1	45797707	C	T	MUTYH	SNV	c.55C>T	p.Arg19*		Homozygous	Pathogenic	Index	Polyposis + Sigmoid
181	5249154	5249154			G	A	MUTYH	SNV	c.734G>A	p.Arg245His		Heterozygous	Pathogenic	Index	Colon
183	5301909	5249154			G	A	MUTYH	SNV	c.734G>A	p.Arg245His		Heterozygous	Pathogenic	High risk
185	5301918	5249154	1	45797707	G	A	MUTYH	SNV	c.734G>A	p.Arg245His		Heterozygous	Pathogenic	High risk
186	5301924	5249154	1	45797707	G	A	MUTYH	SNV	c.734G>A	p.Arg245His		Heterozygous	Pathogenic	High risk
187	5301926	5249154	1	45797707	G	A	MUTYH	SNV	c.734G>A	p.Arg245His		Heterozygous	Pathogenic	High risk
204	5287845	1000002	7		C	G	PMS2	SNV	c.1376C>G	p.Ser459*		Heterozygous	Pathogenic	High risk
205	5287847	1000002	7		C	G	PMS2	SNV	c.1376C>G	p.Ser459*		Heterozygous	Pathogenic	High risk
209	5300117	1000002	7		C	G	PMS2	SNV	c.1376C>G	p.Ser459*		Heterozygous	Pathogenic	High risk
210	5302187	1000002	7		C	G	PMS2	SNV	c.1376C>G	p.Ser459*		Heterozygous	Pathogenic	High risk
244	5304737	5304737	7		C	G	PMS2	SNV	c.1376C>G	p.Ser459		Heterozygous	Pathogenic	Non cancer patient
264	437028948	437028948	7		C	G	PMS2	SNV	c.1376C>G	p.Ser459*		Homozygous	Pathogenic	Index	Bone Marrow Aspirate
201	5218694	5218694	7		C	T	PMS2	SNV	c.1606C>T	p.Gln536*		Homozygous	Pathogenic	Index	Colon
215	5240983	5240983	7		C	T	PMS2	SNV	c.1606C>T	p.Gln536*		Homozygous	Pathogenic	Index	Colon
110	1009434315	436006220	7		C	T	PMS2	SNV	c.1606C>T	p.Gln536*		Heterozygous	Pathogenic	High risk
111	1028184800	436006220	7		C	T	PMS2	SNV	c.1606C>T	p.Gln536*		Heterozygous	Pathogenic	High risk
268	437017834	437017834	7		C	T	PMS2	SNV	c.1606C>T	p.Gln536*		Homozygous	Pathogenic	Non cancer patient
202	5211064	5211064	10				PTEN	DEL-INS	c.473_478delinsCAAAGGC	(p.Val158Alafs*22		Heterozygous	Pathogenic	Index	Multiple colon polyposis
153	893735-syndicated result	893735	17		C	T	TP53	SNV	c.799C>T	p.Arg267Trp		Heterozygous	Pathogenic	Index	Colon, Breast + Ovarian
92	2039142084	2039142084	5	112179711	G	A	APC	SNV	c.2629G>A	p.Gly877Ser		Heterozygous	Variant of Uncertain Significance	Index	Breast
93	2207149143	2039142084	5	112179711	G	A	APC	SNV	c.2629G>A	p.Gly877Ser		Heterozygous	Variant of Uncertain Significance	High risk
24	1062185127	438004057	5	112179711	A	G	APC	SNV	c.2870A>G	p.Lys957Arg		Heterozygous	Variant of Uncertain Significance	High risk
163	434013126	434013126	5	112179711	A	G	APC	SNV	c.2969A>G	p.Asp990Gly		Heterozygous	Variant of Uncertain Significance	Non cancer patient
133	5138685	5138685	5	112179711	A	G	APC	SNV	c.313A>G	p.Ser105Gly		Heterozygous	Variant of Uncertain Significance	Index	Colon
244	5304737	5304737	5	112179711	A	G	APC	SNV	c.3205A>G	p.Arg1069Gly		Heterozygous	Variant of Uncertain Significance	Non cancer patient
64	1117451672	439000823	5	112174776	A	G	APC	SNV	c.3485A>G	p.Tyr1162Cys	16	Heterozygous	Variant of Uncertain Significance	High risk
205	5287847	1000002	5	112179711	C	T	APC	SNV	c.3566C>T	p.Ser1189Leu		Heterozygous	Variant of Uncertain Significance	High risk
206	5295744	1000002	5	112179711	C	T	APC	SNV	c.3566C>T	p.Ser1189Leu		Heterozygous	Variant of Uncertain Significance	High risk
207	5295740	1000002	5	112179711	C	T	APC	SNV	c.3566C>T	p.Ser1189Leu		Heterozygous	Variant of Uncertain Significance	High risk
208	5295739	1000002	5	112179711	C	T	APC	SNV	c.3566C>T	p.Ser1189Leu		Heterozygous	Variant of Uncertain Significance	High risk
161	62777	62777	5	112179711	A	G	APC	SNV	c.386A>G	p.Glu129Gly		Heterozygous	Variant of Uncertain Significance	Non cancer patient
281	5299789	5299789	5	112179711	A	C	APC	SNV	c.-4A>C			Heterozygous	Variant of Uncertain Significance	Non cancer patient
310	1078787676	1078787676	5	112179711	A	G	APC	SNV	c.5399A>G	p.Asn1800Ser		Heterozygous	Variant of Uncertain Significance	Non cancer patient
111	1028184800	436006220	5	112179711	A	A	APC	SNV	c.7646G>A	p.Arg2549His		Heterozygous	Variant of Uncertain Significance	High risk
112	1009434315	436006220	5	112179711	G	A	APC	SNV	c.7646G>A	p.Arg2549His		Heterozygous	Variant of Uncertain Significance	High risk
156	5047714	5047714	5	112179711	C	C	APC	SNV	c.7889T>C	p.Val2630Ala		Heterozygous	Variant of Uncertain Significance	Index	Colon
294	1009286525	1009286525	5	112179711	T	C	APC	SNV	c.7889T>C	p.Val2630Ala		Heterozygous	Variant of Uncertain Significance	Non cancer patient
46	1109556116	1035302221	5	112179711	C	T	APC	SNV	c.8240C>T	p.Thr2807Ile	16	Heterozygous	Variant of Uncertain Significance	High risk
40	1111133573	1035302221	5	112179711	C	T	APC	SNV	c.8420C>T	p.Thr2807Ile	16	Heterozygous	Variant of Uncertain Significance	High risk
41	1108236579	1035302221	5	112179711	C	T	APC	SNV	c.8420C>T	p.Thr2807Ile	16	Heterozygous	Variant of Uncertain Significance	High risk
41	1108236579	1035302221			C	T	APC	SNV	c.8420C>T	p.Thr2807Ile	16	Heterozygous	Variant of Uncertain Significance	High risk
45	1061140677	1035302221	5	112179711	C	T	APC	SNV	c.8420C>T	p.Thr2807Ile	16	Heterozygous	Variant of Uncertain Significance	High risk
46	1109556116	1035302221	5	112179711	C	T	APC	SNV	c.8420C>T	p.Thr2807Ile	16	Heterozygous	Variant of Uncertain Significance	High risk
90	2204262113	2204262113	11	108155106	C	A	ATM	SNV	c.*20C>A			Heterozygous	Variant of Uncertain Significance	Index	Breast
213	857127	857127	11	108155106	G	T	ATM	SNV	c.1516G>T	p.Gly506Cys	10	Heterozygous	Variant of Uncertain Significance	Index	Colon
251	5225616	5225616	11	108155106	G	T	ATM	SNV	c.1516G>T	p.Gly506Cys	10	Heterozygous	Variant of Uncertain Significance	Index	Rectal
236	5303160	5303164	11	108155106	G	T	ATM	SNV	c.1516G>T	p.Gly506Cys	10	Heterozygous	Variant of Uncertain Significance	High risk
238	5303168	5303164	11	108155106	T	T	ATM	SNV	c.1516G>T	p.Gly506Cys	10	Heterozygous	Variant of Uncertain Significance	High risk
154	259863605	259863605	11	108155106	G	T	ATM	SNV	c.1516G>T	p.Gly506Cys	10	Heterozygous	Variant of Uncertain Significance	Index	Endometrial + Colon
39	1035302221	1035302221	11	108121708	G	T	ATM	SNV	c.1516G>T	p.Gly506Cys	10	Heterozygous	Variant of Uncertain Significance	Index	Breast
39	1035302221	1035302221			G	T	ATM	SNV	c.1516G>T	p.Gly506Cys	10	Heterozygous	Variant of Uncertain Significance	Index	Breast
42	1035603057	1035302221	11	108121708	G	T	ATM	SNV	c.1516G>T	p.Gly506Cys	10	Heterozygous	Variant of Uncertain Significance	High risk
42	1035603057	1035302221	11	108155106	G	T	ATM	SNV	c.1516G>T	p.Gly506Cys	10	Heterozygous	Variant of Uncertain Significance	High risk
43	1080772781	1035302221	11	108121708	G	T	ATM	SNV	c.1516G>T	p.Gly506Cys	10	Heterozygous	Variant of Uncertain Significance	High risk
64	1117451672	439000823	11	108128205	T	G	ATM	SNV	c.2251-3T>G		14	Heterozygous	Variant of Uncertain Significance	High risk
220	5300665	1000003	11	108155106	T	G	ATM	SNV	c.3083T>G	p.Leu1028Arg		Heterozygous	Variant of Uncertain Significance	High risk
218	438919	438919	11	108155106	T	G	ATM	SNV	c.3083T>G	p.Leu1028Arg		Heterozygous	Variant of Uncertain Significance	Non cancer patient
82	1017970235	1017970250	11	108155106	A	G	ATM	SNV	c.3899A>G	p.Tyr1300Cys	26	Heterozygous	Variant of Uncertain Significance	High risk
82	1017970235	1017970250	11	108155106	A	G	ATM	SNV	c.3899A>G	p.Tyr1300Cys	26	Heterozygous	Variant of Uncertain Significance	High risk
89	2313982932	437016066	11	108155106	G	T	ATM	SNV	c.3905G>T	p.Gly1302Val		Heterozygous	Variant of Uncertain Significance	Index	Breast
76	1095247951	1007357443	11	108163425	G	A	ATM	SNV	c.4516G>A	p.Val1506Met	30	Heterozygous	Variant of Uncertain Significance	High risk
295	1136618368	1136618368	11	108155106	T	C	ATM	SNV	c.6554T>C	p.Ile2185Thr		Heterozygous	Variant of Uncertain Significance	Non cancer patient
236	5303160	5303164			G	C	ATM	SNV	c.8520G>C	p.Leu2840Phe		Heterozygous	Variant of Uncertain Significance	High risk
279	5307347	5307347	2	214725646	T	C	BARD1	SNV	c.1931T>C	p.Val644Ala		Heterozygous	Variant of Uncertain Significance	Non cancer patient
281	5299789	5299789			A	C	BMPR1A	SNV	c.1245A>C	p.Glu415Asp		Heterozygous	Variant of Uncertain Significance	Non cancer patient
25	1011118286	1011118286	10	86755763	T	C	BMPR1A	SNV	c.613T>C	p.Ser205Pro		Heterozygous	Variant of Uncertain Significance	Index	Breast
314	100265452	100265452	17	41209095	C	G	BRCA1	SNV	c.-106C>G			Heterozygous	Variant of Uncertain Significance	Non cancer patient
258	439037287	439037287	17	41209095	G	A	BRCA1	SNV	c.1301G>A	p.Ser434Asn		Heterozygous	Variant of Uncertain Significance	Index	Esophageal squamous cell carcinoma
280	5299882	5299882	17	41209095	C	G	BRCA1	SNV	c.1396C>G	p.Arg466Gly		Heterozygous	Variant of Uncertain Significance	Non cancer patient
242	5292875	5292875	13	32907207	T	C	BRCA2	SNV	c.10102T>C	p.Ser3368Pro		Heterozygous	Variant of Uncertain Significance	Index	Rectal
120	1032857623	1000000001	13	32907207	G	A	BRCA2	SNV	c.1012G>A	p.Ala338Thr		Heterozygous	Variant of Uncertain Significance	High risk
134	747313558	747313558	13	32907207	C	T	BRCA2	SNV	c.122C>T	p.Pro41Leu		Heterozygous	Variant of Uncertain Significance	Index	Rectal
118	1000000001	1000000001	13	32907207	C	T	BRCA2	SNV	c.122C>T	p.Pro41Leu		Heterozygous	Variant of Uncertain Significance	Index	Breast
120	1032857623	1000000001	13	32907207	C	T	BRCA2	SNV	c.122C>T	p.Pro41Leu		Heterozygous	Variant of Uncertain Significance	High risk
100	1001163268	1001163227	13	32907207	C	T	BRCA2	SNV	c.122C>T	p.Pro41Leu		Heterozygous	Variant of Uncertain Significance	High risk
60	1063617359	1063617359	13	32907207	C	T	BRCA2	SNV	c.122C>T	p.Pro41Leu		Heterozygous	Variant of Uncertain Significance	Index	Uterine, Sarcoma
61	1060203443	1063617359	13	32907207	C	T	BRCA2	SNV	c.122C>T	p.Pro41Leu		Heterozygous	Variant of Uncertain Significance	High risk
47	1013016207	1013016207	13	32907207	A	C	BRCA2	SNV	c.1592A>C	p.Lys531Thr	10	Heterozygous	Variant of Uncertain Significance	Index	Breast
243	484701	484701	13	32907207	C	T	BRCA2	SNV	c.2072C>T	p.Ala691Val		Heterozygous	Variant of Uncertain Significance	Index	Rectal
136	154156239	154156239	13	32907207	C	G	BRCA2	SNV	c.4994A>G	p.Glu1665Gly		Heterozygous	Variant of Uncertain Significance	Index	Polyposis + Sigmoid
280	5299882	5299882			G	C	BRCA2	SNV	c.5266G>C	p.Val1756Leu		Heterozygous	Variant of Uncertain Significance	Non cancer patient
181	5249154	5249154			C	T	BRCA2	SNV	c.5909C>T	p.Ser1970Leu		Heterozygous	Variant of Uncertain Significance	Index	Colon
183	5301909	5249154			C	T	BRCA2	SNV	c.5909C>T	p.Ser1970Leu		Heterozygous	Variant of Uncertain Significance	High risk
184	5301914	5249154	13	32907207	A	G	BRCA2	SNV	c.5909C>T	p.Ser1970Leu		Heterozygous	Variant of Uncertain Significance	High risk
39	1035302221	1035302221			G	A	BRCA2	SNV	c.6058G>A	p.Glu2020Lys		Heterozygous	Variant of Uncertain Significance	Index	Breast
42	1035603057	1035302221			G	A	BRCA2	SNV	c.6058G>A	p.Glu2020Lys		Heterozygous	Variant of Uncertain Significance	High risk
281	5299789	5299789			G	G	BRCA2	SNV	c.6269A>G	p.His2090Arg		Heterozygous	Variant of Uncertain Significance	Non cancer patient
282	485593	5299789	13	32907207	A	G	BRCA2	SNV	c.6269A>G	p.His2090Arg		Heterozygous	Variant of Uncertain Significance	High risk
248	9789678	9789678	13	32907207	T	A	BRCA2	SNV	c.6761T>A	p.Phe2254Tyr		Heterozygous	Variant of Uncertain Significance	Index	Breast
7	1047418411	438001651	13	32907207	C	T	BRCA2	SNV	c.7534C>T	p.Leu2512Phe		Heterozygous	Variant of Uncertain Significance	High risk
229	5295570	Index	13	32907207	C	T	BRCA2	SNV	c.7534C>T	p.Leu2512Phe		Heterozygous	Variant of Uncertain Significance	Index	Colon
215	5240983	5240983	13	32907207	A	G	BRCA2	SNV	c.7628A>G	p.Tyr2543Cys		Heterozygous	Variant of Uncertain Significance	Index	Colon
99	1001163227	1001163227	13	32907207	C	T	BRCA2	SNV	c.7628A>G	p.Tyr2543Cys		Heterozygous	Variant of Uncertain Significance	Index	Colon, Liver
230	502453	Index	13	32907207	C	T	BRCA2	SNV	c.8417C>T	p.Ser2806Leu		Heterozygous	Variant of Uncertain Significance	Index	Rectal
58	2036026835	2036026835	17	59876593	C	T	BRIP1	SNV	c.1208G>A	p.Arg403Gln	9	Heterozygous	Variant of Uncertain Significance	Index	Lymphoma
256	436018866	436018866	17	59876593	C	T	BRIP1	SNV	c.1432C>T	p.His478Tyr		Heterozygous	Variant of Uncertain Significance	High risk
293	440076814	440076814	17	59876593	A	G	BRIP1	SNV	c.697A>G	p.Ile233Val		Heterozygous	Variant of Uncertain Significance	Non cancer patient
211	5040782	5040782	17	59876593	A	T	BRIP1	SNV	c.748A>T	p.Thr250Ser		Heterozygous	Variant of Uncertain Significance	Index	Colon
290	1096708613	1096708613	16	68835801	G	A	CDH1	SNV	c.1033G>A	p.Val345Ile		Heterozygous	Variant of Uncertain Significance	Non cancer patient
158	517577	517577	16	68835801	C	T	CDH1	SNV	c.1223C>T	p.Ala408Val		Heterozygous	Variant of Uncertain Significance	Index	Rectal
49	1069292777	1069292777	16	68835801	G	A	CDH1	SNV	c.387+5G>A		3	Heterozygous	Variant of Uncertain Significance	Index	Breast
297	2089682369	2089682369	16	68835801	G	A	CDH1	SNV	c.387+5G>A		3	Heterozygous	Variant of Uncertain Significance	Non cancer patient
182	5301915	5249154			C	T	CDKN2A(p14ARF)	SNV	c.281C>T	p.Pro94Leu		Heterozygous	Variant of Uncertain Significance	High risk
183	5301909	5249154			C	T	CDKN2A(p14ARF)	SNV	c.281C>T	p.Pro94Leu		Heterozygous	Variant of Uncertain Significance	High risk
185	5301918	5249154			C	T	CDKN2A(p14ARF)	SNV	c.281C>T	p.Pro94Leu		Heterozygous	Variant of Uncertain Significance	High risk
241	5174397	5174397	2		T	G	CHEK2	SNV	c.1017T>G	p.His339Gln	21	Heterozygous	Variant of Uncertain Significance	Index	Colon
156	5047714	5047714			G	T	CHEK2	SNV	c.1556G>T	p.Arg519Leu	21	Heterozygous	Variant of Uncertain Significance	Index	Colon
239	5300883	5300883	2		T	T	CHEK2	SNV	c.1556G>T	p.Arg519Leu	21	Heterozygous	Variant of Uncertain Significance	Non cancer patient
299	1095258347	1095258347	2		G	T	CHEK2	SNV	c.1556G>T	p.Arg519Leu	21	Heterozygous	Variant of Uncertain Significance	Non cancer patient
246	5226709	5226709	2		C	G	CHEK2	SNV	c.275C>G	p.Pro92Arg	21	Heterozygous	Variant of Uncertain Significance	Index	Sigmoid
188	5085047	5085047	2		G	A	CHEK2	SNV	c.715G>A	p.Glu239Lys	21	Heterozygous	Variant of Uncertain Significance	Index	Polyposis
219	5039215	1000003	3		A	C	MLH1	SNV	c.1652A>C	p.Asn551Thr		Heterozygous	Variant of Uncertain Significance	High risk
221	5039472	1000003	3		A	C	MLH1	SNV	c.1652A>C	p.Asn551Thr		Heterozygous	Variant of Uncertain Significance	High risk
226	5039220	1000003	3		A	C	MLH1	SNV	c.1652A>C	p.Asn551Thr		Heterozygous	Variant of Uncertain Significance	High risk
228	5304917	1000003	3		A	C	MLH1	SNV	c.1652A>C	p.Asn551Thr		Heterozygous	Variant of Uncertain Significance	High risk
134	747313558	747313558			G	A	MLH1	SNV	c.1738G>A	p.Ala580Thr		Heterozygous	Variant of Uncertain Significance	Index	Rectal
285	1071298606	1071298572	3		G	A	MLH1	SNV	c.1738G>A	p.Ala580Thr		Heterozygous	Variant of Uncertain Significance	High risk
324	1071298572	1071298572	3		G	A	MLH1	SNV	c.1738G>A	(p.Ala580Thr		Heterozygous	Variant of Uncertain Significance	Non cancer patient
157	457385	457385	3		T	A	MLH1	SNV	c.1897-9T>A			Heterozygous	Variant of Uncertain Significance	Index	Rectal
99	1001163227	1001163227	3				MLH1	DEL-INS	c.91_92delGCinsTG	p.Ala31Cys		Heterozygous	Variant of Uncertain Significance	Index	Colon, Liver
100	1001163268	1001163227	3				MLH1	DEL-INS	c.91_92delGCinsTG	p.Ala31Cys		Heterozygous	Variant of Uncertain Significance	High risk
191	5182596	5182596	2		C	A	MSH2	SNV	c.1387-10C>A			Heterozygous	Variant of Uncertain Significance	Index	Polyposis
123	290040147	290040147	2		A	G	MSH2	SNV	c.326A>G	p.Asn109Ser		Heterozygous	Variant of Uncertain Significance	Index	Colon
125	587093469	290040147	2		A	G	MSH2	SNV	c.326A>G	p.Asn109Ser		Heterozygous	Variant of Uncertain Significance	High risk
129	795780788	290040147	2		A	G	MSH2	SNV	c.326A>G	p.Asn109Ser		Heterozygous	Variant of Uncertain Significance	High risk
131	291362347	290040147	2		A	G	MSH2	SNV	c.326A>G	p.Asn109Ser		Heterozygous	Variant of Uncertain Significance	High risk
251	5225616	5225616	2		C	G	MSH2	SNV	c.508C>G	p.Gln170Glu		Heterozygous	Variant of Uncertain Significance	Index	Rectal
111	1028184800	436006220			G	A	MSH2	SNV	c.832G>A	p.Glu278Lys		Heterozygous	Variant of Uncertain Significance	High risk
250	5274424	5274424	2	48026966			MSH6	DUP	c.*3dup			Heterozygous	Variant of Uncertain Significance	Index	Rectal
67	438028883		2	48026966	G	T	MSH6	SNV	c.1844G>T	p.Cys615Phe	4	Heterozygous	Variant of Uncertain Significance	Index	Breast
70	1103240915	1103240915	2	48033352	C	T	MSH6	SNV	c.3656C>T	p.Thr1219Ile	8	Heterozygous	Variant of Uncertain Significance	Index	Colon, Melanoma
205	5287847	1000002			A	T	MSH6	SNV	c.733A>T	(p.Ile245Leu		Heterozygous	Variant of Uncertain Significance	High risk
206	5295744	1000002	2	48026966	A	T	MSH6	SNV	c.733A>T	p.Ile245Leu		Heterozygous	Variant of Uncertain Significance	High risk
166	5252770	5252770	2	48026966	A	T	MSH6	SNV	c.733A>T	p.Ile245Leu		Heterozygous	Variant of Uncertain Significance	Index	Colon
138	5285979	158487542	2	48026966	A	T	MSH6	SNV	c.733A>T	p.Ile245Leu		Heterozygous	Variant of Uncertain Significance	High risk
139	5285437	158487542	2	48026966	A	T	MSH6	SNV	c.733A>T	p.Ile245Leu		Heterozygous	Variant of Uncertain Significance	High risk
141	5285981	158487542			A	T	MSH6	SNV	c.733A>T	p.Ile245Leu		Heterozygous	Variant of Uncertain Significance	High risk
142	932255	158487542			A	T	MSH6	SNV	c.733A>T	p.Ile245Leu		Heterozygous	Variant of Uncertain Significance	Relative with cancer	Colon
143	5288506	158487542			A	T	MSH6	SNV	c.733A>T	p.Ile245Leu		Heterozygous	Variant of Uncertain Significance	High risk
144	5288505	158487542	2	48026966	A	T	MSH6	SNV	c.733A>T	p.Ile245Leu		Heterozygous	Variant of Uncertain Significance	High risk
145	5264408	158487542			A	T	MSH6	SNV	c.733A>T	p.Ile245Leu		Heterozygous	Variant of Uncertain Significance	Relative with cancer	Gastric
147	5303330	158487542	2	48026966	A	T	MSH6	SNV	c.733A>T	p.Ile245Leu		Heterozygous	Variant of Uncertain Significance	High risk
148	5303328	158487542	2	48026966	A	T	MSH6	SNV	c.733A>T	p.Ile245Leu		Heterozygous	Variant of Uncertain Significance	High risk
149	5303333	158487542	2	48026966	A	T	MSH6	SNV	c.733A>T	p.Ile245Leu		Heterozygous	Variant of Uncertain Significance	High risk
292	1045945787	1045945787	2	48026966	A	G	MSH6	SNV	c.2873A>G	p.Gln958Arg		Heterozygous	Variant of Uncertain Significance	Non cancer patient
320	1090974047	1090974047	1	45797707	T	C	MUTYH	SNV	c.2T>C	p.Met1?)		Heterozygous	Variant of Uncertain Significance	Non cancer patient
325	1058808617	1058808617	1	45797707	G	A	MUTYH	SNV	c.932G>A	p.Arg311Lys		Heterozygous	Variant of Uncertain Significance	Non cancer patient
302	1111556815	1111556815	1	45797707	G	A	MUTYH	SNV	c.932G>A	p.Arg311Lys		Heterozygous	Variant of Uncertain Significance	Non cancer patient
164	1069919676	1069919676	1	45797707	C	T	MUTYH	SNV	c.985G>A	p.Val329Met	11	Heterozygous	Variant of Uncertain Significance	Index	Rectal, Colon
303	1111556807	1111556807	1	45797707	G	A	MUTYH	SNV	c.932G>A	p.Arg311Lys		Heterozygous	Variant of Uncertain Significance	Non cancer patient
186	5301924	5249154	8		C	G	NBN	SNV	c.115C>G	p.Gln39Glu		Heterozygous	Variant of Uncertain Significance	High risk
187	5301926	5249154	8		C	G	NBN	SNV	c.115C>G	p.Gln39Glu		Heterozygous	Variant of Uncertain Significance	High risk
180	422850	422850	8		C	T	NBN	SNV	c.2003C>T	p.Thr668Ile		Heterozygous	Variant of Uncertain Significance	Non cancer patient
240	5220711	5220711	8		C	T	NBN	SNV	c.278C>T	p.Ser93Leu		Heterozygous	Variant of Uncertain Significance	Index	Rectal
102	1062753106	439014619	16		A	T	PALB2	SNV	c.1102A>T	p.Asn368Tyr		Heterozygous	Variant of Uncertain Significance	Index	Colon
104	1018846178	439014619	16		A	T	PALB2	SNV	c.1102A>T	p.Asn368Tyr		Heterozygous	Variant of Uncertain Significance	High risk
105	1067777076	439014619	16		A	T	PALB2	SNV	c.1102A>T	p.Asn368Tyr		Heterozygous	Variant of Uncertain Significance	High risk
106	1076909421	439014619	16		A	T	PALB2	SNV	c.1102A>T	p.Asn368Tyr		Heterozygous	Variant of Uncertain Significance	High risk
109	1105294738	439014619	16		A	T	PALB2	SNV	c.1102A>T	p.Asn368Tyr		Heterozygous	Variant of Uncertain Significance	High risk
322	1057715748	1057715748	16		T	C	PALB2	SNV	c.3325T>C	p.Cys1109Arg		Heterozygous	Variant of Uncertain Significance	Non cancer patient
270	1028785663	1028785663	7		G	T	PMS2	SNV	c.615G>T	p.Gln205His	17	Heterozygous	Variant of Uncertain Significance	Index	Colon
190	5067126	5067126	7		G	A	PMS2	SNV	c.944G>A	p.Arg315Gln	17	Heterozygous	Variant of Uncertain Significance	High risk
203	1000002-syndicated result	1000002	7				PMS2					Not disclosed	Variant of Uncertain Significance	Non cancer patient
73	1000677995		17	56774080	T	C	RAD51C	SNV	c.431T>C	p.Ile144Thr	3	Heterozygous	Variant of Uncertain Significance	Index	Breast
249	5295831	5295831	17		G	T	RAD51D	SNV	c.434G>T	p.Arg145Leu		Heterozygous	Variant of Uncertain Significance	Index	Rectasigmoid
291	1075438323	1075438323	19		C	T	STK11	SNV	c.631C>T	p.Arg211Trp		Homozygous	Variant of Uncertain Significance	Non cancer patient
170	5273923	5273923	17		C	T	TP53	SNV	c.868C>T	p.Arg290Cys		Heterozygous	Variant of Uncertain Significance	Index	Multiple colon polyposis
171	5286684	5273923	17		C	T	TP53	SNV	c.868C>T	p.Arg290Cys		Heterozygous	Variant of Uncertain Significance	Relative with cancer	Multiple not described
173	5286159	5273923	17		C	T	TP53	SNV	c.868C>T	p.Arg290Cys		Heterozygous	Variant of Uncertain Significance	Relative with cancer	Colon + multiple colon polyposis
174	401481	5273923	17		C	T	TP53	SNV	c.868C>T	p.Arg290Cys		Heterozygous	Variant of Uncertain Significance	High risk
175	969366	5273923	17		C	T	TP53	SNV	c.868C>T	p.Arg290Cys		Heterozygous	Variant of Uncertain Significance	High risk

## Sheet: Table S4
Supplementary Table 4: Significant pairwise correlations between variants determined using Pearson’s correlation test with holm correction.
Variant 1	Variant 2	Correlation P value	PV involved	Likely PV involved	VUS only
APCc.3205A>G	PMS2c.1376C>G	6.85052e-12	Y	N	N
APCc.3566C>T	MSH6c.733A>T	0.00741326	N	N	Y
ATMc.1516G>T	ATMc.8520G>C	3.55054e-05	N	N	Y
ATMc.1516G>T	BRCA1c.5251C>T	1.69998e-08	Y	N	N
ATMc.1516G>T	MSH2c.508C>G	6.62521e-05	N	N	Y
ATMc.1516G>T	MSH2c.862C>T	5.67822e-05	Y	N	N
BRCA2c.122C>T	MLH1c.91_92delGCinsTG	0.00636268	N	N	Y
BRCA2c.7628A>G	PMS2c.1606C>T	0.00155887	Y	N	N
CDKN2A(p14ARF)Whole gene deletion(due to major chomosomal alteration)	PMS2c.1376C>G	6.85052e-12	Y	Y	N
MSH2c.1964del	APCc.3920T>A	1.816e-07	N	Y	N
MSH6c.733A>T	APCc.3920T>A	0.0221543	N	Y	N
PMS2c.1606C>T	APCc.7646G>A	7.87606e-11	Y	N	N
TP53c.799C>T	BRCA2c.7534C>T	4.71343e-06	N	Y	N
Significant pairwise correlations between variants determined using Pearson's correlation test with Holm correction

## Sheet: Supplementary figures
	Variants detected	All patients	Indexed Families
	Pathogenic/likely pathogenic variant(s) present	119	21
	VUS present with PVs/likely PVs	58	14
	VUS only	72	15
	Negative for all variants	117	2
	Variants detected	Cancer Patients & relatives with cancer
	Pathogenic/likely pathogenic variant(s) present	50
	VUS present with PVs/likely PVs	22
	VUS only	29
	Negative for all variants	48
	Variants detected	Non cancer patients
	Pathogenic /likely pathogenic variant(s) present	17
	VUS present with PVs/likely PVs	8
	VUS only	17
	Negative for all variants	21
	Variants detected	High risk subjects
	Pathogenic /likely pathogenic variant(s) present	52
	VUS present with PVs/likely PVs	28
	VUS only	26
	Negative for all variants	48
	Cancer type	Total patients with cancer type as primary	Total patients with cancer	Total patients and relatives with cancer
	Breast Cancer	33	33	38
	Colon Cancer	27	28	31
	Rectal Cancer	18	20	20
	Polyposis	6	8	9
	Ovarian	4	4	4
	Brain Cancer	1	1	1	0
	Colorectal Cancer	2	2	2
	Chloroid Plexus Carcinoma	2	2	2	63
	Endometrial + Colon Cancer	1	1	1
	Esophageal squamous cell carcinoma	1	1	1
	Constitutional MMR syndrome	1	1	0
	HGG/GBM	2	2	2
	Lymphoma	1	1	1
	Medulloblastoma	1	1	1
	Multiple not described	1	1	2
	Non papillary carcinoma	1	1	1
	Polyposis + sigmoid	1	1	1
	Rectasigmoid Cancer	1	1	1
	Colon, Breast + Ovarian	1	1	1
	Colon + multiple colon polyposis	1	1	2
	Sigmoid Cancer	1	1	1
	Thyroid Cancer	1	1	3
	Uterine Cancer	1	1	1
	Bone marrow	1	1	1
	CNS mixed germ cell tumor	1	1	0
	Von Hippel-Lindau syndrome	1	1	1
	Chronic Lymphocytic Leukaemia	0	0	1
	Endometrial Cancer	0	2	2
	Liver cancer	0	1	1
	Melanoma	0	1	1
	Metachronous colon tumor	0	1	1
	Nasopharyngeal	0	1	1
	Breast + sarcoma	0	0	1
	Sarcoma	0	1	1
	Gastric Cancer	0	0	1
	Gene	Cancer patients with PVs/likely PVs	Relatives with PVs/Likely PVs	High risk patients with PVs/ Likely PVs	Non cancer patients with PVs/Likely PVs
	APC	17	5	4	2
	ATM	0	0	0	2
	BRCA1	8	2	3	6
	BRCA2	4	1	4	0
	CDKN2A	3	0	3	0
	CHEK2	0	0	0	1
	MLH1	1	0	3	2
	MSH2	3	2	4	0
	MSH6	2	0	1	0
	MUTYH	5	2	7	0
	PMS2	3	0	7	2
	PTEN	1	0	0	0
	TP53	2	0	5	0
														Supp
	Gene	Cancer patients with VUS	Relatives with VUS	High risk patients with VUS	Non cancer patients with VUS
	APC	2	0	7	2
	ATM	6	0	9	2
	BARD1	0	0	0	1
	BMPR1A	1	0	0	1
	BRCA1	1	0	0	2
	BRCA2	14	0	9	2
	BRIP	1	0	0	0
	BRIP1	2	0	0	1
	CDH1	2	0	0	2
	CDKN2A	0	0	3	0
	CHEK2	4	0	0	2
	MLH1	1	0	6	1
	MSH2	4	0	3	0
	MSH6	4	2	10	1
	MUTYH	1	0	0	4
	NBN	1	0	2	1
	PALB2	1	0	4	1
	PMS2	1	0	1	1
	RAD51C	2	0	0	0
	STK11	0	0	0	1
	TP53	1	2	3	0

## Sheet: Supplementary methods
Supplementary methods
Statistical tests
The age and gender distribution of subjects recruited into the study were compared using chi-squared goodness of fit tests. The proportions of individuals in the various subject (i.e. index patients and family members with cancer, high-risk relatives, or low-risk individuals), and control categories were analyzed using Fisher-Freeman-Halton tests for a disproportional association between each cat…
